# Supplementary material for: 4-Bromo-2-{(E)-3-[1-(hydroxy­imino)eth­yl]phenyl­imino­meth­yl}phenol
Source: Acta Crystallogr Sect E Struct Rep Online. 2009 Nov 21;65(Pt 12):o3154. doi: 10.1107/S1600536809048855 (PMC2971802; doi:10.1107/S1600536809048855)
Supplement: Supplementary file 2 [file e-65-o3154-Isup2.hkl]

 # 
# h,k,l, Fc-squared, Fo-squared, sigma(Fo-squared) and status flag 
# 
data_I 
_shelx_title ' 091023d in P2(1)/c' 
_shelx_refln_list_code          4 
_shelx_F_calc_maximum      234.43 
_exptl_crystal_F_000       672.00 
_reflns_d_resolution_high  0.8403 
 
loop_ 
 _symmetry_equiv_pos_as_xyz 
 'x, y, z' 
 '-x, y+1/2, -z+1/2' 
 '-x, -y, -z' 
 'x, -y-1/2, z-1/2' 
 
_cell_length_a    17.0204 
_cell_length_b     6.1676 
_cell_length_c    13.6932 
_cell_angle_alpha  90.000 
_cell_angle_beta   96.461 
_cell_angle_gamma  90.000 
 
_shelx_F_squared_multiplier     1.000 
 
loop_ 
 _refln_index_h 
 _refln_index_k 
 _refln_index_l 
 _refln_F_squared_calc 
 _refln_F_squared_meas 
 _refln_F_squared_sigma 
 _refln_observed_status 
   2   0   0     3397.13     3121.09    114.13 o 
   3   0   0     2743.02     2812.52    110.30 o 
   4   0   0      943.59      984.10     44.29 o 
   5   0   0     1876.56     2054.92     77.54 o 
   6   0   0     1376.78     1455.84     95.60 o 
   7   0   0       30.17       36.86      9.08 o 
   8   0   0        3.66        9.97     10.11 o 
   9   0   0       41.48       45.60     11.95 o 
  10   0   0       81.33       93.79     25.10 o 
  11   0   0      774.34      915.45     42.41 o 
  12   0   0      954.08     1134.48     51.21 o 
  13   0   0     1172.48     1471.65     62.85 o 
  14   0   0      665.59      787.80     44.35 o 
  15   0   0     1347.43     1649.37     82.70 o 
  16   0   0      805.59     1007.13     79.73 o 
  17   0   0      595.06      711.07     65.00 o 
  18   0   0      364.62      497.00     61.67 o 
  19   0   0      252.51      299.03     56.27 o 
  20   0   0      309.89      245.92     52.58 o 
   1   1   0       31.75       34.66      2.87 o 
   2   1   0      277.85      278.19      8.96 o 
   3   1   0     2152.31     2179.26     59.40 o 
   4   1   0    54957.35    54993.69   1432.55 o 
   5   1   0     2832.68     2867.04     69.09 o 
   6   1   0      572.09      560.27     17.36 o 
   7   1   0     2518.97     2588.81     78.12 o 
   8   1   0     3401.95     3323.96    167.40 o 
   9   1   0     2086.96     2011.82     68.64 o 
  10   1   0     1751.49     1515.76     66.71 o 
  11   1   0     1329.94     1316.96     64.18 o 
  12   1   0      897.69      855.77     34.56 o 
  13   1   0      596.17      585.18     29.71 o 
  14   1   0      271.61      302.45     21.76 o 
  15   1   0      173.12      198.43     19.97 o 
  16   1   0       57.34       72.86     20.78 o 
  17   1   0        0.05       -0.33     17.99 o 
  18   1   0        1.16       13.23     30.20 o 
  19   1   0       78.98       42.30     49.02 o 
   0   2   0      810.55      867.39     50.56 o 
   1   2   0     3241.87     3216.43    370.69 o 
   2   2   0       14.34       14.93      3.81 o 
   3   2   0      934.26      934.76     32.39 o 
   4   2   0     3265.22     3300.62     90.27 o 
   5   2   0      387.41      425.12     12.95 o 
   6   2   0      418.43      423.93     13.29 o 
   7   2   0      139.22      162.75     10.96 o 
   8   2   0     3991.65     4194.93    101.77 o 
   9   2   0       68.14       90.64     10.47 o 
  10   2   0      258.73      251.85     14.68 o 
  11   2   0      118.05      103.92     13.55 o 
  12   2   0       15.16      -13.11     12.37 o 
  13   2   0        1.14      -13.14     13.66 o 
  14   2   0        1.68      -19.26     20.17 o 
  15   2   0       70.92       76.67     18.42 o 
  16   2   0      923.26      926.99    156.47 o 
  17   2   0       60.20       62.42     23.70 o 
  18   2   0        2.26      -15.88     25.76 o 
  19   2   0       91.47       97.21     86.98 o 
   1   3   0       76.00       98.59     10.77 o 
   2   3   0      959.30      926.90     31.60 o 
   3   3   0       28.70       30.61      5.68 o 
   4   3   0      358.52      323.07     15.79 o 
   5   3   0      287.58      268.44     14.62 o 
   6   3   0      686.49      675.58     39.54 o 
   7   3   0      660.88      647.07     22.63 o 
   8   3   0        3.86        3.90      6.39 o 
   9   3   0      278.60      302.70     18.06 o 
  10   3   0      253.36      255.05     16.67 o 
  11   3   0        9.83       14.03     12.94 o 
  12   3   0       24.34        5.77     14.36 o 
  13   3   0        9.27      -13.29     19.75 o 
  14   3   0        0.09      -33.78     22.52 o 
  15   3   0      101.09       82.71     54.63 o 
  16   3   0       28.69       16.07     25.00 o 
  17   3   0       76.78       25.43     28.43 o 
  18   3   0       24.61       43.97     28.03 o 
   0   4   0     2121.96     2084.38    118.77 o 
   1   4   0     2518.54     2026.64    599.40 o 
   2   4   0     3135.63     2959.02     92.77 o 
   3   4   0      805.17      793.62     26.42 o 
   4   4   0      672.41      678.80     27.87 o 
   5   4   0      769.97      732.87     33.59 o 
   6   4   0      246.26      253.19     14.41 o 
   7   4   0        6.98       14.55      9.31 o 
   8   4   0      760.40      763.11     34.86 o 
   9   4   0      228.88      236.98     24.71 o 
  10   4   0       37.86       13.63     19.49 o 
  11   4   0      406.07      448.41     35.01 o 
  12   4   0        8.24        4.89     21.87 o 
  13   4   0      495.34      422.66     37.35 o 
  14   4   0      165.88      134.56     31.85 o 
  15   4   0      350.32      315.85     38.32 o 
  16   4   0      718.23      611.84     50.21 o 
   1   5   0       34.98       16.59     11.59 o 
   2   5   0      208.62      230.71     21.84 o 
   3   5   0     1001.05     1011.04     35.67 o 
   4   5   0     1867.65     1813.32     64.36 o 
   5   5   0     1635.18     1508.39    106.65 o 
   6   5   0      980.13      951.53    104.30 o 
   7   5   0      641.54      549.49     60.87 o 
   8   5   0      391.12      417.39     32.79 o 
   9   5   0     1142.98     1094.09    107.15 o 
  10   5   0      370.27      352.95     33.66 o 
  11   5   0      645.12      541.15     55.20 o 
  12   5   0      235.09      222.89     32.58 o 
  13   5   0      113.48      114.53     30.75 o 
  14   5   0       56.93       32.97     48.33 o 
   0   6   0     2012.62     2038.00     88.17 o 
   1   6   0     1055.14     1288.13    104.94 o 
   2   6   0      244.77      328.44     36.27 o 
   3   6   0      357.95      395.22     45.69 o 
   4   6   0      129.60      133.18     26.05 o 
   5   6   0      284.58      297.05     37.46 o 
   6   6   0       22.50       37.67     24.41 o 
   7   6   0       64.10      125.08     28.99 o 
   8   6   0        5.82        3.99     23.38 o 
   9   6   0        0.88        1.13     24.55 o 
  10   6   0       33.14       27.13     28.50 o 
  11   6   0       12.80       -6.94     27.61 o 
   2   7   0        0.05        8.46     24.67 o 
   3   7   0        1.11      -21.56     30.11 o 
   4   7   0      110.08      126.69     33.04 o 
   5   7   0       19.81       20.22     37.76 o 
   6   7   0       28.34       49.67     30.23 o 
 -20   1   1      192.86      176.10     62.09 o 
 -19   1   1        4.67       11.53     53.12 o 
 -18   1   1        6.58        8.69     24.13 o 
 -17   1   1        3.99       12.58     22.82 o 
 -16   1   1       22.09       47.93     18.17 o 
 -15   1   1      145.90      190.99     20.04 o 
 -14   1   1      267.10      291.46     18.52 o 
 -13   1   1      439.96      538.28     27.57 o 
 -12   1   1      821.30      960.50     38.26 o 
 -11   1   1     1034.30     1064.85     66.18 o 
 -10   1   1     2016.47     2126.49     59.26 o 
  -9   1   1      540.91      567.71     20.31 o 
  -8   1   1     4116.16     4358.62    119.24 o 
  -7   1   1     1878.93     1887.46     54.46 o 
  -6   1   1     1288.93     1318.45     53.75 o 
  -5   1   1     5362.67     5454.35    141.05 o 
  -4   1   1    21842.01    23335.48    552.58 o 
  -3   1   1      256.67      248.82      8.32 o 
  -2   1   1      296.70      322.64     12.92 o 
  -1   1   1        3.01        3.78      1.90 o 
   0   1   1      910.86      892.72     27.83 o 
   1   1   1      379.90      377.97     13.41 o 
   2   1   1     1710.30     1755.82     57.15 o 
   3   1   1      966.36      911.61     38.51 o 
   4   1   1    29119.77    30298.78    809.44 o 
   5   1   1     4873.41     5111.08    151.45 o 
   6   1   1     1947.37     1995.30     76.19 o 
   7   1   1      454.00      457.60     27.40 o 
   8   1   1     3072.33     2985.18    116.94 o 
   9   1   1      259.63      226.35     11.95 o 
  10   1   1      859.63      774.93     49.01 o 
  11   1   1        7.38       -7.12     11.16 o 
  12   1   1       53.10       23.46     11.85 o 
  13   1   1       13.13        7.11     13.48 o 
  14   1   1       29.86       33.14     14.63 o 
  15   1   1        1.24        5.66     15.51 o 
  16   1   1      192.97      224.73     38.83 o 
  17   1   1      128.10      153.71     30.48 o 
  18   1   1       66.89       59.95     39.51 o 
  19   1   1      182.80      197.49     35.99 o 
 -19   2   1      191.16      155.78     28.56 o 
 -18   2   1       93.87       88.36     27.60 o 
 -17   2   1      329.18      344.49     42.78 o 
 -16   2   1     1211.95     1159.80     84.55 o 
 -15   2   1      631.02      581.60     48.01 o 
 -14   2   1      263.18      240.20     26.55 o 
 -13   2   1      216.26      203.37     18.14 o 
 -12   2   1      571.79      580.05     27.32 o 
 -11   2   1       29.55       36.10      8.71 o 
 -10   2   1        1.05        8.24      6.94 o 
  -9   2   1       17.07       20.70      6.87 o 
  -8   2   1    11307.54    11406.03    294.24 o 
  -7   2   1     2495.56     2494.39     61.45 o 
  -6   2   1     4478.44     4589.70    110.38 o 
  -5   2   1     1055.39      977.27     25.51 o 
  -4   2   1     5671.53     5635.74    134.67 o 
  -3   2   1     5171.13     4978.26    119.05 o 
  -2   2   1     6436.25     6505.58    243.87 o 
  -1   2   1     8722.14     9119.32    340.56 o 
   0   2   1     7168.82     7727.44    408.71 o 
   1   2   1     6183.89     6163.23    185.62 o 
   2   2   1     6180.88     6338.04    171.25 o 
   3   2   1     1005.05      951.17     33.12 o 
   4   2   1     3335.61     3509.84    113.95 o 
   5   2   1       63.61       68.59      7.39 o 
   6   2   1       32.77       43.46      4.97 o 
   7   2   1      279.63      283.43     11.81 o 
   8   2   1     5532.68     5704.45    136.86 o 
   9   2   1     2394.31     2354.66     70.65 o 
  10   2   1      992.10      955.47     40.31 o 
  11   2   1     1158.47     1020.11     38.65 o 
  12   2   1     2589.08     2350.35    205.01 o 
  13   2   1     1345.01     1195.71    125.80 o 
  14   2   1     1023.46      898.68    114.72 o 
  15   2   1      724.44      695.18     59.94 o 
  16   2   1       64.95       60.54     17.95 o 
  17   2   1      135.60      112.20     25.41 o 
  18   2   1      223.68      198.90     29.72 o 
  19   2   1      144.59       80.92     61.55 o 
 -18   3   1        1.60       -2.00     42.42 o 
 -17   3   1       72.19       61.06     29.45 o 
 -16   3   1        4.32      -17.06     25.67 o 
 -15   3   1      308.00      278.93     31.90 o 
 -14   3   1       73.33       83.49     25.96 o 
 -13   3   1      621.17      599.46     38.74 o 
 -12   3   1     6551.99     5972.61    226.21 o 
 -11   3   1     2553.57     2435.90     99.12 o 
 -10   3   1     1126.24     1134.73     41.96 o 
  -9   3   1     1604.14     1523.88     40.17 o 
  -8   3   1     1583.85     1576.57     41.09 o 
  -7   3   1     1265.14     1242.53     33.11 o 
  -6   3   1      860.12      843.17     27.05 o 
  -5   3   1      265.33      270.61     22.68 o 
  -4   3   1      454.55      467.55     16.96 o 
  -3   3   1        8.03       32.51      5.19 o 
  -2   3   1      373.05      337.38     34.73 o 
  -1   3   1       49.31       65.03     10.05 o 
   0   3   1     1155.64      951.10    225.45 o 
   1   3   1     1971.38     1994.24    111.52 o 
   2   3   1     2027.45     2101.89     66.27 o 
   3   3   1     4592.64     4624.36    149.90 o 
   4   3   1     4900.95     4647.27    150.94 o 
   5   3   1     4838.05     4812.20    176.81 o 
   6   3   1     3965.78     3908.24    162.97 o 
   7   3   1     3768.67     3781.61    124.26 o 
   8   3   1     3807.08     3799.46    125.01 o 
   9   3   1     2366.64     2329.74     67.68 o 
  10   3   1     1495.32     1484.93     46.03 o 
  11   3   1      874.48      864.08     32.09 o 
  12   3   1     1804.05     1759.43     62.30 o 
  13   3   1        2.24      -20.59     15.89 o 
  14   3   1      148.25       68.75     24.84 o 
  15   3   1        0.50      -23.09     22.99 o 
  16   3   1        1.60       -9.91     24.15 o 
  17   3   1       97.75       73.48     29.12 o 
  18   3   1       51.08       44.65     62.80 o 
 -16   4   1      516.40      384.07     48.13 o 
 -15   4   1       26.21       28.76     27.14 o 
 -14   4   1       32.00       29.72     26.29 o 
 -13   4   1        0.14        6.89     22.29 o 
 -12   4   1        1.62      -23.32     21.83 o 
 -11   4   1       99.29      101.33     24.22 o 
 -10   4   1        5.89       -4.12     17.31 o 
  -9   4   1      435.30      374.97     29.48 o 
  -8   4   1      637.10      564.65     57.63 o 
  -7   4   1     1250.29     1191.67    116.54 o 
  -6   4   1      284.67      295.99     17.46 o 
  -5   4   1      829.80      822.65     27.57 o 
  -4   4   1     1302.64     1230.25     44.28 o 
  -3   4   1      922.10      907.23     28.93 o 
  -2   4   1      769.21      753.37     34.63 o 
  -1   4   1      751.02      735.57     35.56 o 
   0   4   1     1264.31     1263.31     54.48 o 
   1   4   1      792.49      820.54     39.30 o 
   2   4   1       88.91       86.92      9.19 o 
   3   4   1     2463.23     2592.28     73.45 o 
   4   4   1      303.75      285.05     17.30 o 
   5   4   1      324.39      338.54     19.00 o 
   6   4   1      120.05      131.90     13.10 o 
   7   4   1        6.20       13.15     10.95 o 
   8   4   1     2224.96     2135.14     72.25 o 
   9   4   1      196.19      202.95     18.74 o 
  10   4   1       14.61       16.28     16.02 o 
  11   4   1      252.84      212.34     32.29 o 
  12   4   1       39.36       17.60     24.25 o 
  13   4   1      309.08      264.94     32.97 o 
  14   4   1      238.17      216.10     33.81 o 
  15   4   1      227.02      159.88     32.89 o 
  16   4   1        4.50      -42.44     57.19 o 
 -14   5   1       34.35      -18.05     27.41 o 
 -13   5   1       17.90       18.66     25.74 o 
 -12   5   1       14.27      -12.08     22.95 o 
 -11   5   1        0.59       -0.14     23.40 o 
 -10   5   1        7.54       19.80     23.45 o 
  -9   5   1        9.45       22.04     20.23 o 
  -8   5   1       14.86       -3.14     18.81 o 
  -7   5   1      177.19      158.05     23.21 o 
  -6   5   1       15.98       33.14     17.46 o 
  -5   5   1       54.60       55.54     26.23 o 
  -4   5   1       56.35       75.08     18.78 o 
  -3   5   1       59.88       56.50     10.95 o 
  -2   5   1        0.10        0.81     11.07 o 
  -1   5   1       29.50       11.35     13.20 o 
   0   5   1        2.00        2.20     13.65 o 
   1   5   1       45.12       30.87     13.16 o 
   2   5   1      112.32      107.68     13.18 o 
   3   5   1       97.41       98.84     12.39 o 
   4   5   1      923.74      908.74     37.29 o 
   5   5   1       20.29       24.57     12.82 o 
   6   5   1      213.31      190.81     28.82 o 
   7   5   1      333.98      269.15     20.89 o 
   8   5   1       41.42       23.01     19.85 o 
   9   5   1       63.39       57.98     24.26 o 
  10   5   1       11.13       27.46     41.11 o 
  11   5   1       60.75       75.57     30.72 o 
  12   5   1       31.50       40.71     26.59 o 
  13   5   1       58.08       86.13     29.87 o 
  14   5   1       63.31       31.37     32.90 o 
 -11   6   1      114.63       83.66     42.12 o 
 -10   6   1       24.77        0.44     26.52 o 
  -9   6   1        0.52       12.70     45.42 o 
  -8   6   1        0.13       -7.77     22.46 o 
  -7   6   1      134.45      142.73     27.92 o 
  -6   6   1       20.21       25.28     23.72 o 
  -5   6   1      237.07      226.00     32.56 o 
  -4   6   1      139.10      178.06     26.93 o 
  -3   6   1      553.62      692.61    144.73 o 
  -2   6   1      194.75      214.58     27.01 o 
  -1   6   1      343.52      348.58     39.87 o 
   0   6   1        4.46        6.87     16.01 o 
   1   6   1       91.63       76.01     26.77 o 
   2   6   1      242.23      288.21     32.59 o 
   3   6   1        6.01        8.20     20.28 o 
   4   6   1      134.59      108.55     30.36 o 
   5   6   1       20.59       36.42     27.87 o 
   6   6   1       13.19       -4.51     23.17 o 
   7   6   1      191.57      158.28     28.08 o 
   8   6   1      104.91      100.27     26.88 o 
   9   6   1      162.43      173.60     70.61 o 
  10   6   1      269.61      284.19     61.17 o 
  11   6   1       49.68      128.46     42.18 o 
  -6   7   1      209.68      218.67     53.59 o 
  -5   7   1       60.63       89.59     31.23 o 
  -4   7   1       16.77       -3.35     25.71 o 
  -3   7   1       21.97       23.96     26.58 o 
  -2   7   1       31.14       33.15     34.10 o 
  -1   7   1       44.07       59.94     37.04 o 
   4   7   1      361.92      307.59     92.60 o 
   5   7   1      302.49      307.20    108.13 o 
 -18   0   2      160.76      179.55     50.98 o 
 -17   0   2      167.52      195.70     29.16 o 
 -16   0   2      158.53      191.37     41.59 o 
 -15   0   2       17.37        4.17     29.59 o 
 -14   0   2      252.87      325.97     28.07 o 
 -13   0   2      447.67      537.31     34.62 o 
 -12   0   2        8.29        4.75     26.53 o 
 -11   0   2      268.64      290.05     23.49 o 
 -10   0   2      948.11     1016.40     45.35 o 
  -9   0   2     4083.40     4660.98    173.97 o 
  -8   0   2     5484.89     6141.39    226.58 o 
  -7   0   2     5320.80     6121.70    225.02 o 
  -6   0   2    11779.88    13043.42    474.12 o 
  -5   0   2     5865.71     6396.91    233.41 o 
  -4   0   2    46098.96    49140.53   1781.61 o 
  -3   0   2    11179.86    12624.14    457.79 o 
  -2   0   2    11413.85    11960.82    433.23 o 
  -1   0   2    13837.72    14301.72    378.57 o 
   0   0   2    10436.18    10855.09    338.36 o 
   1   0   2       57.17       48.72      3.27 o 
   2   0   2     1628.18     1722.06     70.77 o 
   3   0   2     5665.49     6002.97    241.89 o 
   4   0   2     7945.00     7537.13    399.09 o 
   5   0   2      105.77      126.08      9.48 o 
   6   0   2     1714.15     1561.05     60.08 o 
   7   0   2      901.16      840.10     35.27 o 
   8   0   2     4648.06     4358.33    161.80 o 
   9   0   2     4043.66     3829.79    207.71 o 
  10   0   2     1216.58     1008.89     44.32 o 
  11   0   2     6180.78     6534.42    241.72 o 
  12   0   2     3551.60     3750.05    142.44 o 
  13   0   2     1425.94     1526.56     63.71 o 
  14   0   2     1469.47     1556.00     99.28 o 
  15   0   2      128.81      151.09     40.05 o 
  16   0   2      283.46      344.54     49.43 o 
  17   0   2       22.63       21.27     39.39 o 
  18   0   2       35.60       39.51     42.72 o 
  19   0   2        0.05       42.90     44.80 o 
 -20   1   2      100.17      118.71     59.65 o 
 -19   1   2      166.86      174.62     59.24 o 
 -18   1   2      186.49      215.36     37.10 o 
 -17   1   2       59.71       73.40     25.24 o 
 -16   1   2      321.24      330.84    101.15 o 
 -15   1   2      539.47      568.81     34.13 o 
 -14   1   2      587.78      622.75     37.72 o 
 -13   1   2     1050.30     1022.10     88.32 o 
 -12   1   2     1513.78     1492.50    117.41 o 
 -11   1   2      997.60     1125.75     66.87 o 
 -10   1   2      351.04      346.64     25.80 o 
  -9   1   2     2706.89     3066.29     82.32 o 
  -8   1   2     4815.87     5370.08    160.73 o 
  -7   1   2     1176.06     1282.94     36.01 o 
  -6   1   2      163.33      184.25      9.15 o 
  -5   1   2      190.10      197.18     10.48 o 
  -4   1   2    14995.81    16154.76    414.40 o 
  -3   1   2     2636.54     2718.00     81.57 o 
  -2   1   2     2628.12     2628.32    119.08 o 
  -1   1   2      633.53      635.37     18.26 o 
   0   1   2    24275.88    22277.55    646.80 o 
   1   1   2     4534.64     4829.25    130.55 o 
   2   1   2     6564.30     6335.23    203.29 o 
   3   1   2     5739.65     5888.51    188.86 o 
   4   1   2     1752.98     1619.52     88.17 o 
   5   1   2     3953.87     3745.12    174.89 o 
   6   1   2     2376.64     2376.51    115.04 o 
   7   1   2     5505.02     5820.18    158.02 o 
   8   1   2     1052.49     1008.67     93.15 o 
   9   1   2      625.22      560.66     35.50 o 
  10   1   2      626.59      573.99     37.49 o 
  11   1   2        1.73       -8.98     12.95 o 
  12   1   2        7.60        1.89     11.56 o 
  13   1   2      223.98      236.87     24.90 o 
  14   1   2       18.30       22.28     15.03 o 
  15   1   2      616.28      619.52     80.48 o 
  16   1   2      777.08      827.79    109.23 o 
  17   1   2      267.21      339.68     35.52 o 
  18   1   2      235.44      279.76     36.72 o 
  19   1   2      187.22      255.58     35.93 o 
 -19   2   2        0.22      -12.91     26.80 o 
 -18   2   2       27.53       25.94     44.65 o 
 -17   2   2        9.64      -17.79     24.39 o 
 -16   2   2       14.05       16.70     43.49 o 
 -15   2   2       59.93       19.93     20.12 o 
 -14   2   2        3.20      -11.13     24.51 o 
 -13   2   2       60.42       38.26     12.64 o 
 -12   2   2       25.05       20.03      9.93 o 
 -11   2   2      137.00      135.05     11.52 o 
 -10   2   2       22.63       31.70      8.34 o 
  -9   2   2       75.60       77.18      8.17 o 
  -8   2   2     6543.92     6488.41    168.92 o 
  -7   2   2      814.22      755.14     23.22 o 
  -6   2   2      456.09      542.33     15.90 o 
  -5   2   2     2545.30     2718.65     66.25 o 
  -4   2   2     2736.78     2966.04     71.94 o 
  -3   2   2      869.36      914.78     23.79 o 
  -2   2   2       32.94       26.57      4.42 o 
  -1   2   2       43.07       57.29      5.62 o 
   0   2   2        2.91        4.24      4.25 o 
   1   2   2      878.78      865.40     24.45 o 
   2   2   2       50.47       59.06      6.21 o 
   3   2   2       76.20       99.91      7.97 o 
   4   2   2        0.02        5.06      6.16 o 
   5   2   2       44.74       39.28      7.11 o 
   6   2   2       56.27       55.58     10.73 o 
   7   2   2      618.01      613.62     25.09 o 
   8   2   2       49.60       71.00      7.40 o 
   9   2   2      379.93      357.83     16.46 o 
  10   2   2       98.42       93.78     10.74 o 
  11   2   2      383.99      374.10     25.94 o 
  12   2   2      467.90      478.28     51.66 o 
  13   2   2      286.58      281.90     43.93 o 
  14   2   2      125.65      103.01     16.85 o 
  15   2   2      497.77      428.05     63.40 o 
  16   2   2      151.60      124.81     25.93 o 
  17   2   2        4.71       -0.54     23.56 o 
  18   2   2      177.86      168.95     38.35 o 
 -18   3   2        8.65        9.71     26.90 o 
 -17   3   2        0.06        2.62     32.32 o 
 -16   3   2       41.08       -5.45     58.32 o 
 -15   3   2       80.90       75.54     26.82 o 
 -14   3   2       70.22       68.03     25.67 o 
 -13   3   2      483.89      485.08     35.05 o 
 -12   3   2      286.51      225.94     25.38 o 
 -11   3   2      127.18      110.91     20.30 o 
 -10   3   2      393.80      377.36     29.31 o 
  -9   3   2      386.66      407.54     24.13 o 
  -8   3   2      158.38      168.51     10.46 o 
  -7   3   2      383.18      386.32     13.72 o 
  -6   3   2       67.13       77.76      6.51 o 
  -5   3   2        0.45        5.00      4.98 o 
  -4   3   2       10.24       19.88      5.78 o 
  -3   3   2      181.76      164.64      8.73 o 
  -2   3   2     2342.38     1495.87    790.15 o 
  -1   3   2      294.23      349.13     16.55 o 
   0   3   2      250.91      241.00     16.51 o 
   1   3   2      100.76       87.15     11.44 o 
   2   3   2     2655.89     2569.40     72.09 o 
   3   3   2      251.42      245.77     14.40 o 
   4   3   2      980.56      915.00     33.95 o 
   5   3   2       17.08       25.16      8.62 o 
   6   3   2      536.45      545.32     25.87 o 
   7   3   2       42.41       47.55      9.76 o 
   8   3   2       57.91       67.23     11.59 o 
   9   3   2      170.12      161.68     13.07 o 
  10   3   2        0.44        4.55     10.33 o 
  11   3   2      357.75      356.58     19.78 o 
  12   3   2      262.56      276.73     18.84 o 
  13   3   2       43.14       28.21     16.80 o 
  14   3   2      357.14      297.55     24.51 o 
  15   3   2      119.34      117.50     21.05 o 
  16   3   2      104.60      114.18     27.89 o 
  17   3   2       55.41       35.25     49.43 o 
 -16   4   2       32.06      -12.10     27.66 o 
 -15   4   2        1.52      -17.66     25.54 o 
 -14   4   2      165.22      143.96     29.04 o 
 -13   4   2       10.57      -16.10     23.11 o 
 -12   4   2        5.83       -0.71     21.43 o 
 -11   4   2      133.91      153.68     32.08 o 
 -10   4   2       35.81       20.08     18.42 o 
  -9   4   2      381.44      348.49     27.22 o 
  -8   4   2      626.48      585.99     40.91 o 
  -7   4   2     1161.70     1076.60     51.31 o 
  -6   4   2     1873.20     1827.72    116.30 o 
  -5   4   2     2167.49     2133.05     69.74 o 
  -4   4   2     1938.39     1905.08     55.79 o 
  -3   4   2     1960.94     2027.22     56.33 o 
  -2   4   2     2158.68     2041.72     74.46 o 
  -1   4   2      485.14      460.02     21.56 o 
   0   4   2      645.85      583.81     43.70 o 
   1   4   2       20.83       21.51     10.04 o 
   2   4   2      106.99      124.62     10.46 o 
   3   4   2      199.64      211.27     14.84 o 
   4   4   2      158.66      169.00     14.06 o 
   5   4   2      716.01      686.68     28.79 o 
   6   4   2     1255.27     1190.68     44.36 o 
   7   4   2     2098.39     2091.86     72.47 o 
   8   4   2       68.76       55.05     13.07 o 
   9   4   2      419.80      446.10     24.42 o 
  10   4   2     1631.47     1674.91     61.35 o 
  11   4   2      787.68      774.35     35.77 o 
  12   4   2      666.06      655.19     34.35 o 
  13   4   2      182.42      147.26     30.05 o 
  14   4   2      398.47      392.01     40.92 o 
  15   4   2       91.14       89.22     33.14 o 
  16   4   2        1.90      -39.50     39.09 o 
 -14   5   2      320.60      281.85     34.20 o 
 -13   5   2      365.68      285.81     35.65 o 
 -12   5   2      468.59      482.83     82.62 o 
 -11   5   2      215.66      225.16     28.74 o 
 -10   5   2      832.12      708.34     65.95 o 
  -9   5   2      476.20      488.37     45.84 o 
  -8   5   2      269.06      234.07     25.86 o 
  -7   5   2       36.29       37.94     19.60 o 
  -6   5   2      271.08      250.69     30.09 o 
  -5   5   2        2.20       -5.51     15.57 o 
  -4   5   2       83.71       98.61     19.56 o 
  -3   5   2      400.13      454.47     30.88 o 
  -2   5   2      691.68      675.25     37.82 o 
  -1   5   2     1347.66     1361.81     54.90 o 
   0   5   2     1561.99     1499.50     90.84 o 
   1   5   2     2331.39     2571.33    166.36 o 
   2   5   2     2245.85     2369.13    109.62 o 
   3   5   2     2455.44     2447.49     84.64 o 
   4   5   2       22.64       24.47     12.72 o 
   5   5   2      629.40      613.44     28.64 o 
   6   5   2      832.61      783.50     37.06 o 
   7   5   2     1141.98     1075.24     62.85 o 
   8   5   2      901.31      820.13    125.60 o 
   9   5   2       78.06       64.90     23.96 o 
  10   5   2       23.26       18.42     23.77 o 
  11   5   2        0.25       -4.79     24.01 o 
  12   5   2       11.38        8.35     25.72 o 
  13   5   2       45.60       35.42     31.12 o 
  14   5   2      132.54       93.74     34.93 o 
 -11   6   2       59.89       72.90     26.38 o 
 -10   6   2      158.22      150.35     31.04 o 
  -9   6   2      230.76      234.21     30.77 o 
  -8   6   2      345.97      371.57     34.06 o 
  -7   6   2      255.37      250.32     30.90 o 
  -6   6   2      630.72      593.54     42.60 o 
  -5   6   2      580.96      641.42     70.67 o 
  -4   6   2      487.33      539.51     39.42 o 
  -3   6   2      300.71      385.89     34.32 o 
  -2   6   2     1049.60     1135.18     84.70 o 
  -1   6   2      708.99      749.48     43.97 o 
   0   6   2      163.94      184.37     60.75 o 
   1   6   2       18.14       14.64     14.23 o 
   2   6   2       69.43       82.79     16.04 o 
   3   6   2        0.32        3.59     16.13 o 
   4   6   2       32.81       34.61     19.36 o 
   5   6   2       66.45       67.14     30.30 o 
   6   6   2       64.13       87.87     32.08 o 
   7   6   2       69.40       76.29     32.26 o 
   8   6   2      109.91      101.13     28.64 o 
   9   6   2      136.15      171.93     32.44 o 
  10   6   2      153.60      182.52     33.37 o 
  11   6   2      502.32      542.65    210.12 o 
  -5   7   2        1.45      -31.47     24.60 o 
  -4   7   2      316.47      378.43     69.37 o 
  -3   7   2       42.91       54.54     38.32 o 
  -2   7   2        7.87       -4.12     20.95 o 
  -1   7   2       33.87       36.49     23.83 o 
   0   7   2        6.86        2.34     19.66 o 
   1   7   2        1.19       -4.42     25.62 o 
   5   7   2       41.98       58.88     31.43 o 
 -19   1   3       33.93      -24.68     35.80 o 
 -18   1   3        7.88       12.03     31.58 o 
 -17   1   3      345.87      453.21     64.58 o 
 -16   1   3      470.13      520.42     35.25 o 
 -15   1   3      426.68      475.97     59.20 o 
 -14   1   3      487.64      560.13     28.95 o 
 -13   1   3      153.81      154.79     18.15 o 
 -12   1   3      428.09      470.08     21.30 o 
 -11   1   3      371.10      375.41     18.04 o 
 -10   1   3      413.22      484.89     19.76 o 
  -9   1   3     1730.49     1980.03     54.98 o 
  -8   1   3        0.41       -5.67      6.63 o 
  -7   1   3      287.62      313.62     13.16 o 
  -6   1   3     1341.93     1412.44     55.26 o 
  -5   1   3     1116.19     1215.50     38.70 o 
  -4   1   3     1782.21     1732.80     53.35 o 
  -3   1   3       31.58       34.95      4.62 o 
  -2   1   3     6080.41     6202.84    183.13 o 
  -1   1   3     8335.93     8253.51    192.56 o 
   0   1   3     1808.30     1626.37     49.40 o 
   1   1   3     2761.29     2787.59    113.47 o 
   2   1   3     4127.86     4184.80    168.88 o 
   3   1   3     5139.06     5296.04    213.23 o 
   4   1   3     1658.83     1446.44     79.73 o 
   5   1   3      629.75      628.41     28.99 o 
   6   1   3     2277.45     2357.68    128.10 o 
   7   1   3      221.10      222.35     11.21 o 
   8   1   3      389.45      445.56     19.63 o 
   9   1   3      210.98      217.15     17.20 o 
  10   1   3      370.53      350.51     48.85 o 
  11   1   3        4.77      -12.45      9.86 o 
  12   1   3      326.33      314.93     51.32 o 
  13   1   3      247.08      247.06     30.61 o 
  14   1   3       90.16       94.01     16.00 o 
  15   1   3      606.28      651.32    136.00 o 
  16   1   3      280.33      323.93     33.51 o 
  17   1   3      105.52      161.94     31.44 o 
  18   1   3       77.89       75.04     22.44 o 
  19   1   3        1.73       18.83     31.82 o 
 -19   2   3       15.96      -28.76     57.69 o 
 -18   2   3      122.05      142.96     29.67 o 
 -17   2   3       27.49       10.82     24.36 o 
 -16   2   3        3.95      -17.93     33.72 o 
 -15   2   3        6.44       15.45     29.20 o 
 -14   2   3      192.12      175.55     36.14 o 
 -13   2   3      220.57      220.86     18.84 o 
 -12   2   3     1545.66     1532.63     60.35 o 
 -11   2   3     1234.21     1226.94     43.32 o 
 -10   2   3     2585.69     2644.20     83.21 o 
  -9   2   3     3474.84     3344.42    103.02 o 
  -8   2   3     1473.94     1448.50     56.94 o 
  -7   2   3     2013.90     1878.69     51.49 o 
  -6   2   3     1057.82      925.44     27.20 o 
  -5   2   3    11990.16    12412.49    319.63 o 
  -4   2   3     4607.38     4596.55    110.41 o 
  -3   2   3     5167.04     5019.80    115.88 o 
  -2   2   3      187.24      142.00     10.95 o 
  -1   2   3     1832.64     1731.82     47.78 o 
   0   2   3      331.54      341.26     11.89 o 
   1   2   3       94.61      107.21      5.81 o 
   2   2   3      230.80      197.01      9.13 o 
   3   2   3     4885.96     5033.81    137.13 o 
   4   2   3     5009.55     5468.14    176.53 o 
   5   2   3     2257.91     2461.80     82.01 o 
   6   2   3     7138.66     7340.72    235.95 o 
   7   2   3     2599.61     2375.69    142.86 o 
   8   2   3     3671.76     3539.86    117.81 o 
   9   2   3     2184.02     2084.39     89.50 o 
  10   2   3     1832.82     1847.21     55.77 o 
  11   2   3     1249.67     1172.46     41.21 o 
  12   2   3      312.37      371.93     61.55 o 
  13   2   3      167.38      154.75     17.66 o 
  14   2   3      163.48      158.25     19.62 o 
  15   2   3        5.50       11.76     16.59 o 
  16   2   3      189.94      117.20     21.42 o 
  17   2   3        1.91        1.05     37.67 o 
  18   2   3        3.45        3.00     28.75 o 
 -18   3   3      247.69      226.32     64.67 o 
 -17   3   3      242.07      225.16     38.44 o 
 -16   3   3      637.25      549.44     92.24 o 
 -15   3   3      164.12      170.99     28.28 o 
 -14   3   3      965.16      960.48     61.43 o 
 -13   3   3     1411.66     1295.16     61.25 o 
 -12   3   3       66.56       75.68     21.15 o 
 -11   3   3      141.51      151.51     15.47 o 
 -10   3   3      185.60      194.30     17.99 o 
  -9   3   3       94.49       88.09     11.99 o 
  -8   3   3       21.43       21.99     10.24 o 
  -7   3   3      134.01      137.23     13.79 o 
  -6   3   3      569.49      557.47     26.10 o 
  -5   3   3      390.21      342.89     12.53 o 
  -4   3   3     1624.90     1610.01     41.05 o 
  -3   3   3     2209.06     2137.72     67.84 o 
  -2   3   3      375.15      328.07     22.68 o 
  -1   3   3    10845.96    11249.54    338.15 o 
   0   3   3    11076.83    11730.35    302.81 o 
   1   3   3     6856.07     6893.46    165.70 o 
   2   3   3     3484.54     3575.70     98.80 o 
   3   3   3     2565.06     2415.26     68.08 o 
   4   3   3     2013.03     1830.69     52.29 o 
   5   3   3     1753.07     1742.05     60.04 o 
   6   3   3      532.53      532.15     24.01 o 
   7   3   3      283.06      280.64     17.44 o 
   8   3   3       28.33       30.66     11.24 o 
   9   3   3        3.17       15.41     11.81 o 
  10   3   3      174.92      172.40     19.62 o 
  11   3   3     1155.84     1155.55     39.79 o 
  12   3   3       23.00       -3.71     13.63 o 
  13   3   3      259.62      248.85     19.46 o 
  14   3   3      436.53      394.65     29.00 o 
  15   3   3      672.33      653.44     46.61 o 
  16   3   3      181.00      165.60     23.95 o 
  17   3   3      220.14      170.24     52.58 o 
 -16   4   3      212.54      187.50     48.04 o 
 -15   4   3      108.58       77.75     29.66 o 
 -14   4   3      130.46       91.09     27.45 o 
 -13   4   3      177.22      164.05     26.99 o 
 -12   4   3      167.71      162.58     26.41 o 
 -11   4   3       41.49       29.66     19.93 o 
 -10   4   3      670.09      595.23     40.58 o 
  -9   4   3      650.20      558.77     35.13 o 
  -8   4   3      572.35      558.25     26.87 o 
  -7   4   3      657.22      561.14     33.50 o 
  -6   4   3      239.79      237.37     28.34 o 
  -5   4   3      669.62      681.72     37.08 o 
  -4   4   3      930.52      911.45     43.59 o 
  -3   4   3      297.96      280.28     14.01 o 
  -2   4   3      293.44      260.75     15.94 o 
  -1   4   3       74.96       64.52     16.61 o 
   0   4   3      139.21      131.21     11.67 o 
   1   4   3        8.44        6.43      7.61 o 
   2   4   3      140.59      138.73      9.64 o 
   3   4   3      501.93      521.51     24.59 o 
   4   4   3     1637.84     1573.39     90.75 o 
   5   4   3      897.36      889.66     34.83 o 
   6   4   3       75.78       87.55     12.98 o 
   7   4   3     2002.03     1948.41     70.59 o 
   8   4   3       89.17       81.88     13.67 o 
   9   4   3      403.34      388.90     24.30 o 
  10   4   3      541.74      504.51     27.87 o 
  11   4   3      686.09      669.12     29.66 o 
  12   4   3      187.67      217.61     19.01 o 
  13   4   3      454.90      438.72     31.35 o 
  14   4   3       57.87       18.33     35.68 o 
  15   4   3       29.90      -14.79     32.96 o 
  16   4   3       84.06       81.76     37.32 o 
 -14   5   3        9.66       25.71     29.38 o 
 -13   5   3       18.95       18.87     26.52 o 
 -12   5   3       25.11       44.30     25.41 o 
 -11   5   3       41.28       13.86     21.32 o 
 -10   5   3       97.69      104.86     24.91 o 
  -9   5   3       15.14       11.69     21.64 o 
  -8   5   3        7.27        5.65     19.41 o 
  -7   5   3       75.99       69.46     20.77 o 
  -6   5   3       66.83       51.86     20.27 o 
  -5   5   3       91.94       72.57     23.47 o 
  -4   5   3        0.32       35.13     17.72 o 
  -3   5   3       39.69       35.13     18.44 o 
  -2   5   3       28.21       -0.50     16.93 o 
  -1   5   3        7.88       -5.35     11.09 o 
   0   5   3       80.36       83.35     12.48 o 
   1   5   3       32.97       40.89     12.22 o 
   2   5   3        5.89        0.98     10.75 o 
   3   5   3      698.12      649.65     30.46 o 
   4   5   3      529.37      461.06     25.33 o 
   5   5   3        8.72        1.92     12.60 o 
   6   5   3      398.76      353.08     21.42 o 
   7   5   3       43.78       42.86     15.59 o 
   8   5   3        6.55       10.68     13.97 o 
   9   5   3       70.06       58.10     21.88 o 
  10   5   3      184.81      199.35     22.50 o 
  11   5   3       53.09       50.15     28.32 o 
  12   5   3       65.23       51.36     32.57 o 
  13   5   3       11.82       13.22     31.46 o 
 -11   6   3       66.22       67.70     27.56 o 
 -10   6   3       95.21      118.08     30.18 o 
  -9   6   3      129.46      131.77     28.31 o 
  -8   6   3      123.38      130.23     27.93 o 
  -7   6   3      198.58      248.55     30.98 o 
  -6   6   3      243.28      287.45     30.95 o 
  -5   6   3      215.16      279.33     31.86 o 
  -4   6   3       12.02       19.23     22.96 o 
  -3   6   3       19.18        4.05     24.66 o 
  -2   6   3      165.08      159.94     20.02 o 
  -1   6   3       59.75       70.75     21.73 o 
   0   6   3      474.53      526.67     30.84 o 
   1   6   3       15.97       20.47     17.09 o 
   2   6   3      236.40      248.13     28.47 o 
   3   6   3      176.58      167.36     21.06 o 
   4   6   3      311.81      328.90     30.00 o 
   5   6   3      215.53      239.33     21.38 o 
   6   6   3      357.60      381.05     55.23 o 
   7   6   3      164.16      125.78     35.95 o 
   8   6   3      200.78      171.23     33.69 o 
   9   6   3       60.83       45.36     28.32 o 
  10   6   3        6.66       21.07     35.44 o 
  -5   7   3      332.11      273.53     47.26 o 
  -4   7   3       27.67       13.43     35.05 o 
  -3   7   3       99.29      137.54     38.08 o 
  -2   7   3      310.68      373.90     49.79 o 
  -1   7   3      297.32      328.84     27.52 o 
   0   7   3      337.93      330.45     41.53 o 
   1   7   3       94.03      134.59     24.15 o 
   2   7   3      531.61      787.48     74.33 o 
 -18   0   4       71.93       67.73     34.40 o 
 -17   0   4        1.61      -23.05     33.21 o 
 -16   0   4      165.54      221.62     40.28 o 
 -15   0   4      179.12      214.82     44.68 o 
 -14   0   4       24.12       11.91     32.05 o 
 -13   0   4     2735.16     3326.12    242.86 o 
 -12   0   4     4891.21     5371.62    201.58 o 
 -11   0   4     4098.88     4726.21    177.97 o 
 -10   0   4     1210.63     1332.05     55.86 o 
  -9   0   4     4109.59     4305.40    160.98 o 
  -8   0   4     1730.70     1880.89     73.07 o 
  -7   0   4     9209.13     9951.53    362.56 o 
  -6   0   4      294.14      274.94     16.55 o 
  -5   0   4      636.26      667.43     40.13 o 
  -4   0   4      919.93      929.75     67.97 o 
  -3   0   4     8343.95     8133.04    295.53 o 
  -2   0   4      606.33      602.10     20.73 o 
  -1   0   4     1343.82     1422.07     58.61 o 
   0   0   4     8108.89     8241.89    257.04 o 
   1   0   4     4451.31     4633.31    145.42 o 
   2   0   4     4441.32     4561.41    143.60 o 
   3   0   4     2826.30     2915.60    119.04 o 
   4   0   4     9645.50     9532.85    385.87 o 
   5   0   4     5998.30     5922.97    239.45 o 
   6   0   4     3996.17     3690.23    199.34 o 
   7   0   4     7507.56     7137.22    380.55 o 
   8   0   4     5187.00     4684.62    173.34 o 
   9   0   4     2238.27     1860.44    158.87 o 
  10   0   4     6387.17     5580.68    206.65 o 
  11   0   4       13.08       23.97     11.07 o 
  12   0   4       97.33      121.21     30.66 o 
  13   0   4        4.12       28.40     27.45 o 
  14   0   4       57.24       64.23     34.10 o 
  15   0   4       21.25       49.79     36.72 o 
  16   0   4       61.59       42.84     38.68 o 
  17   0   4      139.76      144.20     43.97 o 
  18   0   4      132.62      107.84     40.70 o 
 -19   1   4      126.38      117.22     34.34 o 
 -18   1   4       23.28       21.33     35.98 o 
 -17   1   4      370.95      372.11     33.23 o 
 -16   1   4      539.78      627.98     33.89 o 
 -15   1   4      309.80      364.76     36.73 o 
 -14   1   4       59.94       43.25     38.16 o 
 -13   1   4      306.91      330.67     49.02 o 
 -12   1   4       46.04       55.85     19.33 o 
 -11   1   4      213.19      241.95     26.90 o 
 -10   1   4       51.18       56.04     10.10 o 
  -9   1   4      882.23      969.34     29.68 o 
  -8   1   4     3237.17     3680.31    116.39 o 
  -7   1   4      803.19      884.01     26.22 o 
  -6   1   4      942.50      927.58     38.00 o 
  -5   1   4     4883.98     5103.86    155.69 o 
  -4   1   4     4318.55     4338.06    129.48 o 
  -3   1   4    10359.98    10503.71    278.31 o 
  -2   1   4     2215.84     2187.99     52.83 o 
  -1   1   4     3743.46     3720.71     94.18 o 
   0   1   4     6012.85     6013.03    143.02 o 
   1   1   4    12443.56    12243.64    289.47 o 
   2   1   4      847.99      893.40     26.18 o 
   3   1   4     1910.12     1976.64     55.07 o 
   4   1   4      377.92      378.86     17.41 o 
   5   1   4       38.28       33.82      7.67 o 
   6   1   4     2126.48     2529.05    181.26 o 
   7   1   4      750.87      826.63     50.56 o 
   8   1   4     1611.42     1912.23    109.09 o 
   9   1   4     1037.16      996.01     39.30 o 
  10   1   4      360.62      298.91     27.70 o 
  11   1   4      949.25      886.08     90.95 o 
  12   1   4     1131.61      969.26     69.44 o 
  13   1   4      837.66      770.32    100.64 o 
  14   1   4     1224.41     1089.29    205.60 o 
  15   1   4      142.48      157.77     25.88 o 
  16   1   4      120.10      140.50     51.22 o 
  17   1   4      181.07      216.13     31.82 o 
  18   1   4      135.64      195.97     31.60 o 
 -19   2   4       23.69        8.15     29.48 o 
 -18   2   4       28.71       26.89     26.49 o 
 -17   2   4       81.04       50.85     48.16 o 
 -16   2   4       46.04       15.21     42.96 o 
 -15   2   4       66.21        7.71     25.97 o 
 -14   2   4      131.73       91.23     29.53 o 
 -13   2   4       51.96       55.69     14.56 o 
 -12   2   4      370.54      364.87     41.48 o 
 -11   2   4       25.40       36.49     15.28 o 
 -10   2   4       75.39       64.56     11.54 o 
  -9   2   4      718.85      729.40     37.29 o 
  -8   2   4      426.65      379.79     27.26 o 
  -7   2   4      251.46      238.94     14.26 o 
  -6   2   4      907.65      939.25     33.01 o 
  -5   2   4        2.85        4.77      7.49 o 
  -4   2   4      774.37      850.52     29.60 o 
  -3   2   4       44.52       43.48      7.09 o 
  -2   2   4      467.30      467.38     15.26 o 
  -1   2   4        1.03       -3.43      4.40 o 
   0   2   4       71.33       65.64      5.17 o 
   1   2   4     1211.48     1210.68     34.99 o 
   2   2   4     2696.57     3159.13     86.61 o 
   3   2   4     1877.50     2101.66     58.55 o 
   4   2   4     1910.12     2170.43     73.22 o 
   5   2   4     4953.54     4919.99    160.69 o 
   6   2   4       40.01       64.63     10.37 o 
   7   2   4        6.15       -8.05     14.60 o 
   8   2   4      283.38      293.14     19.34 o 
   9   2   4      225.22      250.22     17.75 o 
  10   2   4      360.62      350.21     33.25 o 
  11   2   4      130.09      122.67     16.14 o 
  12   2   4       81.27       57.80     14.80 o 
  13   2   4       70.90       59.71     17.18 o 
  14   2   4      106.27       71.45     18.10 o 
  15   2   4       33.37       21.60     16.00 o 
  16   2   4        3.28        3.84     45.15 o 
  17   2   4        0.68       22.90     27.55 o 
  18   2   4       28.62       44.43     29.97 o 
 -18   3   4       23.99       13.17     28.28 o 
 -17   3   4      102.15       93.15     47.50 o 
 -16   3   4        1.93      -25.33     23.82 o 
 -15   3   4        1.25        7.54     24.58 o 
 -14   3   4      114.31      114.03     60.39 o 
 -13   3   4       33.50       47.57     37.91 o 
 -12   3   4      128.72      129.63     16.31 o 
 -11   3   4      241.71      206.61     17.16 o 
 -10   3   4        5.09       16.30     13.81 o 
  -9   3   4       19.33       11.12     10.35 o 
  -8   3   4        0.25       -5.36      9.53 o 
  -7   3   4       35.32       28.91     10.34 o 
  -6   3   4      400.73      413.14     20.35 o 
  -5   3   4      306.31      257.48     16.09 o 
  -4   3   4      219.27      204.91      9.12 o 
  -3   3   4      162.20      121.29     12.13 o 
  -2   3   4     1411.83     1271.66     42.48 o 
  -1   3   4      140.95      113.64     23.24 o 
   0   3   4      314.38      288.86     13.43 o 
   1   3   4       43.43       35.15      6.51 o 
   2   3   4      107.34      120.00      8.70 o 
   3   3   4      395.33      393.24     15.53 o 
   4   3   4       72.15       77.18     11.10 o 
   5   3   4        2.55        5.02      9.46 o 
   6   3   4      312.80      312.43     19.67 o 
   7   3   4      133.79      143.13     14.22 o 
   8   3   4       52.70       31.89     12.51 o 
   9   3   4       51.61       64.74     14.07 o 
  10   3   4      839.09      799.54     36.51 o 
  11   3   4      130.85      118.21     15.24 o 
  12   3   4      309.36      297.61     20.83 o 
  13   3   4      166.32      184.89     18.53 o 
  14   3   4       47.39       39.46     20.85 o 
  15   3   4        3.85        3.48     21.34 o 
  16   3   4       23.56       16.72     21.17 o 
  17   3   4        0.03       12.25     31.65 o 
 -16   4   4        1.73        1.49     27.28 o 
 -15   4   4       23.37       28.12     27.17 o 
 -14   4   4      130.84       98.93     27.41 o 
 -13   4   4      365.55      367.45     33.31 o 
 -12   4   4      165.27      183.89     27.20 o 
 -11   4   4       72.11      102.12     23.68 o 
 -10   4   4     1009.15      977.06     38.74 o 
  -9   4   4     1433.17     1375.64     49.54 o 
  -8   4   4      889.99      836.94     34.18 o 
  -7   4   4     1096.44     1004.70     44.91 o 
  -6   4   4     1289.76     1218.41     55.47 o 
  -5   4   4      149.58      176.77     20.51 o 
  -4   4   4        9.45        3.32     14.17 o 
  -3   4   4        1.00        3.35     13.17 o 
  -2   4   4      208.87      203.95     20.91 o 
  -1   4   4       11.24       -0.34      8.54 o 
   0   4   4      498.29      488.24     17.89 o 
   1   4   4      449.50      439.40     17.12 o 
   2   4   4      693.12      610.11     27.77 o 
   3   4   4     2082.41     2061.48     71.49 o 
   4   4   4     1265.44     1214.49     45.45 o 
   5   4   4     1221.41     1220.10     45.82 o 
   6   4   4     1289.58     1280.93     49.28 o 
   7   4   4      318.79      343.05     22.10 o 
   8   4   4     1236.52     1206.02     47.48 o 
   9   4   4      503.36      450.86     30.34 o 
  10   4   4      192.26      214.84     20.86 o 
  11   4   4        4.03       24.70     15.18 o 
  12   4   4       84.81       68.33     17.07 o 
  13   4   4       39.76       46.00     18.04 o 
  14   4   4      102.63       99.39     39.88 o 
  15   4   4      220.70      208.63     28.94 o 
 -14   5   4      107.51       94.72     29.13 o 
 -13   5   4       42.24       31.49     26.87 o 
 -12   5   4       79.23       52.99     25.63 o 
 -11   5   4        0.13      -27.84     23.73 o 
 -10   5   4       23.01       -7.09     21.25 o 
  -9   5   4      177.11      174.14     26.61 o 
  -8   5   4      235.21      242.43     27.53 o 
  -7   5   4       40.76       38.24     19.56 o 
  -6   5   4     1171.20     1084.62     54.25 o 
  -5   5   4     1124.60     1060.30     53.10 o 
  -4   5   4     1260.37     1258.77     59.32 o 
  -3   5   4     1572.95     1557.85     68.53 o 
  -2   5   4     1256.50     1271.97     58.24 o 
  -1   5   4     1910.11     1958.20    102.09 o 
   0   5   4      376.51      364.88     45.54 o 
   1   5   4      803.28      795.49     49.76 o 
   2   5   4      739.84      727.80     54.30 o 
   3   5   4       17.41        7.54     13.89 o 
   4   5   4      572.48      506.70     31.83 o 
   5   5   4      184.95      177.07     17.80 o 
   6   5   4       25.51       29.42     15.05 o 
   7   5   4      429.71      465.15     27.44 o 
   8   5   4       47.70       54.77     15.22 o 
   9   5   4      348.95      352.58     24.60 o 
  10   5   4      293.53      316.81     24.91 o 
  11   5   4      457.68      518.04     58.65 o 
  12   5   4      400.45      361.51     75.10 o 
  13   5   4      234.14      228.78     53.00 o 
 -11   6   4      152.27      171.22     31.04 o 
 -10   6   4      257.54      236.71     33.50 o 
  -9   6   4       98.82      120.25     28.60 o 
  -8   6   4      285.74      260.38     32.21 o 
  -7   6   4       59.97      108.26     27.68 o 
  -6   6   4      172.22      178.23     28.56 o 
  -5   6   4      115.75      123.70     25.10 o 
  -4   6   4        3.11        3.53     23.89 o 
  -3   6   4      149.92      130.36     26.66 o 
  -2   6   4       13.96       20.95     20.21 o 
  -1   6   4      583.70      593.24     39.49 o 
   0   6   4       23.84        4.28     17.37 o 
   1   6   4       60.38       59.03     18.68 o 
   2   6   4      190.67      276.87     36.39 o 
   3   6   4      576.18      558.23     40.13 o 
   4   6   4      107.74      143.41     26.15 o 
   5   6   4      422.03      447.20     41.76 o 
   6   6   4      358.37      379.94     27.40 o 
   7   6   4      455.67      435.70     36.30 o 
   8   6   4      197.96      160.99     25.67 o 
  -4   7   4        7.35       27.75     27.98 o 
  -3   7   4       16.36       16.62     20.13 o 
  -2   7   4       87.36       99.20     24.13 o 
  -1   7   4       49.89       46.78     20.97 o 
   0   7   4       47.68       58.84     21.52 o 
   1   7   4      190.77      236.52     34.71 o 
   2   7   4       22.90       45.11     29.55 o 
 -18   1   5      261.24      251.62     39.27 o 
 -17   1   5       44.27       49.43     23.48 o 
 -16   1   5        2.97      -28.33     18.89 o 
 -15   1   5       19.50       -8.60     22.38 o 
 -14   1   5        6.42      -16.09     15.82 o 
 -13   1   5       19.53        9.13     16.18 o 
 -12   1   5        0.77      -19.21     14.31 o 
 -11   1   5      118.48      137.96     15.50 o 
 -10   1   5        3.12        7.88     10.90 o 
  -9   1   5      361.53      391.33     16.36 o 
  -8   1   5     2229.44     2367.44     63.90 o 
  -7   1   5     5178.34     5371.19    160.64 o 
  -6   1   5      352.14      342.67     16.09 o 
  -5   1   5     1830.89     1798.69     47.82 o 
  -4   1   5      586.86      598.82     19.48 o 
  -3   1   5     2941.27     2816.64     67.88 o 
  -2   1   5      491.46      458.97     11.31 o 
  -1   1   5     2748.79     2788.55     62.82 o 
   0   1   5      226.42      222.53      8.44 o 
   1   1   5     7322.95     7577.62    179.65 o 
   2   1   5       23.71       19.70      4.17 o 
   3   1   5      616.62      672.46     21.29 o 
   4   1   5      852.64      876.97     32.71 o 
   5   1   5      458.69      444.97     20.57 o 
   6   1   5     2793.92     3061.92    117.09 o 
   7   1   5       75.08       55.06      6.39 o 
   8   1   5      224.41      204.77     18.95 o 
   9   1   5      276.91      301.25     33.76 o 
  10   1   5     1267.88     1175.58     54.59 o 
  11   1   5      452.02      401.58     68.70 o 
  12   1   5      783.88      710.69     82.08 o 
  13   1   5      159.90      173.14     39.39 o 
  14   1   5      550.64      540.97    139.62 o 
  15   1   5       47.60       68.07     25.18 o 
  16   1   5        2.37       15.28     24.76 o 
  17   1   5       22.47       37.81     27.26 o 
  18   1   5       10.39       40.43     29.53 o 
 -19   2   5        9.39      -10.41     34.01 o 
 -18   2   5       73.62       53.41     34.01 o 
 -17   2   5      217.27      245.77     64.70 o 
 -16   2   5      257.05      289.71     41.47 o 
 -15   2   5      713.15      633.83    131.78 o 
 -14   2   5      530.49      512.81     59.64 o 
 -13   2   5      923.62      909.28     79.53 o 
 -12   2   5      741.88      742.84     68.82 o 
 -11   2   5     2631.63     2730.51    140.38 o 
 -10   2   5      681.40      717.95     29.47 o 
  -9   2   5     1202.87     1178.04     57.17 o 
  -8   2   5      421.13      393.80     29.46 o 
  -7   2   5      651.18      602.18     24.51 o 
  -6   2   5      419.68      423.68     19.07 o 
  -5   2   5       10.33       11.71      7.35 o 
  -4   2   5      923.36      960.98     32.84 o 
  -3   2   5      660.74      676.25     24.46 o 
  -2   2   5      274.55      253.48      9.62 o 
  -1   2   5     3621.38     3704.97     81.13 o 
   0   2   5     4725.35     4812.91    104.65 o 
   1   2   5     4674.25     4473.02    122.23 o 
   2   2   5     9967.60    11122.62    330.73 o 
   3   2   5     2614.84     2621.80     72.88 o 
   4   2   5     1855.72     1844.30     52.90 o 
   5   2   5     6271.45     6299.03    204.93 o 
   6   2   5     2714.04     2744.60     93.36 o 
   7   2   5      489.58      489.26     24.87 o 
   8   2   5      795.29      830.75     35.32 o 
   9   2   5       61.34       62.75     13.51 o 
  10   2   5      119.55      108.57     15.96 o 
  11   2   5       24.09       11.93     15.30 o 
  12   2   5       43.14       33.14     15.99 o 
  13   2   5      268.50      281.58     34.03 o 
  14   2   5      163.52      164.81     20.90 o 
  15   2   5      106.12      113.62     29.65 o 
  16   2   5      216.43      242.33     33.47 o 
  17   2   5      170.45      193.88     32.81 o 
 -18   3   5       78.56       32.69     55.46 o 
 -17   3   5       72.67       53.94     28.45 o 
 -16   3   5       54.90       79.91     36.96 o 
 -15   3   5      537.75      473.94     84.34 o 
 -14   3   5        0.70       -0.78     43.40 o 
 -13   3   5      145.81      142.65     18.01 o 
 -12   3   5       88.66       96.88     16.25 o 
 -11   3   5      318.77      328.12     20.46 o 
 -10   3   5      353.36      352.05     32.02 o 
  -9   3   5     1226.14     1214.77     73.10 o 
  -8   3   5      693.52      696.82     29.57 o 
  -7   3   5     2114.13     2081.67    111.33 o 
  -6   3   5     1351.13     1352.19     46.31 o 
  -5   3   5     4054.65     4222.29    129.07 o 
  -4   3   5     3053.25     2855.11     88.95 o 
  -3   3   5     3188.41     3001.09     92.90 o 
  -2   3   5     7781.03     8137.05    213.84 o 
  -1   3   5      652.39      598.86     20.51 o 
   0   3   5      187.77      169.61      9.16 o 
   1   3   5      109.97       97.70      8.19 o 
   2   3   5      916.16      883.74     32.22 o 
   3   3   5       18.77       20.53     16.31 o 
   4   3   5       19.78       23.04     10.39 o 
   5   3   5      450.34      466.56     23.51 o 
   6   3   5      342.54      388.30     22.36 o 
   7   3   5      622.84      630.29     43.81 o 
   8   3   5     1053.86     1024.53     42.42 o 
   9   3   5     3265.69     3257.01    111.51 o 
  10   3   5      994.40      993.90     42.86 o 
  11   3   5      297.15      293.52     22.95 o 
  12   3   5      582.47      560.40     27.68 o 
  13   3   5      429.91      472.43     38.61 o 
  14   3   5      530.55      529.69     33.47 o 
  15   3   5      181.35      153.90     34.40 o 
  16   3   5      187.78      179.92     26.66 o 
 -16   4   5      107.07       65.34     71.98 o 
 -15   4   5       16.88       16.79     27.82 o 
 -14   4   5      149.85      111.23     42.48 o 
 -13   4   5      166.80      191.89     29.77 o 
 -12   4   5      187.99      130.57     25.93 o 
 -11   4   5      639.50      559.08     29.65 o 
 -10   4   5       41.21       62.11     15.82 o 
  -9   4   5       81.18       97.39     16.10 o 
  -8   4   5      157.49      156.35     17.12 o 
  -7   4   5        4.16       35.19     13.46 o 
  -6   4   5      592.67      538.38     27.18 o 
  -5   4   5      282.56      315.73     24.59 o 
  -4   4   5       29.33       27.27     16.56 o 
  -3   4   5      464.16      476.45     29.52 o 
  -2   4   5       65.15       64.62     45.07 o 
  -1   4   5      419.80      455.37     25.92 o 
   0   4   5      134.74      146.28     10.82 o 
   1   4   5     1140.16     1126.88     40.06 o 
   2   4   5      881.63      869.57     35.53 o 
   3   4   5      531.44      516.29     26.23 o 
   4   4   5      679.35      678.32     30.59 o 
   5   4   5      724.48      704.10     31.27 o 
   6   4   5     1072.22     1048.88     42.02 o 
   7   4   5      228.13      251.57     20.46 o 
   8   4   5      256.96      257.04     20.17 o 
   9   4   5      283.14      312.91     23.66 o 
  10   4   5      223.36      235.96     22.09 o 
  11   4   5        8.26      -18.84     30.29 o 
  12   4   5       63.73       42.97     17.53 o 
  13   4   5       65.67       18.81     17.93 o 
  14   4   5       14.94       -2.33     19.52 o 
  15   4   5        4.33        0.39     25.85 o 
 -14   5   5       39.38       10.64     28.86 o 
 -13   5   5        0.64      -15.97     27.66 o 
 -12   5   5       26.39       41.70     25.99 o 
 -11   5   5       10.90      -18.10     24.09 o 
 -10   5   5       13.09        5.73     23.42 o 
  -9   5   5       30.57       41.76     22.30 o 
  -8   5   5      114.43       63.91     22.66 o 
  -7   5   5      248.17      223.53     36.24 o 
  -6   5   5        1.76       -1.27     19.52 o 
  -5   5   5       37.50       30.52     20.72 o 
  -4   5   5        0.35       -6.85     19.19 o 
  -3   5   5        0.06        6.22     17.76 o 
  -2   5   5        0.90       -5.89     13.86 o 
  -1   5   5        1.73      -21.46     14.31 o 
   0   5   5       39.14       35.47     19.16 o 
   1   5   5        8.38        5.58     15.39 o 
   2   5   5      198.47      222.74     29.26 o 
   3   5   5       43.04       49.38     14.32 o 
   4   5   5      409.78      414.15     24.91 o 
   5   5   5       29.35       31.12     14.88 o 
   6   5   5       29.67       41.56     16.08 o 
   7   5   5        1.43       -3.63     13.48 o 
   8   5   5       66.01       86.28     17.62 o 
   9   5   5       11.03       16.78     17.40 o 
  10   5   5        4.93       19.55     18.07 o 
  11   5   5       18.71       26.45     20.37 o 
  12   5   5        3.87       -1.47     22.83 o 
 -10   6   5       74.16       88.04     29.21 o 
  -9   6   5       41.91       32.62     25.90 o 
  -8   6   5       78.03      103.03     27.11 o 
  -7   6   5        2.05       -7.59     23.87 o 
  -6   6   5       65.78       75.13     28.61 o 
  -5   6   5       14.38       11.22     40.40 o 
  -4   6   5       18.65       13.90     23.00 o 
  -3   6   5        7.08        6.10     22.43 o 
  -2   6   5      197.31      185.93     26.09 o 
  -1   6   5       15.95       13.36     18.49 o 
   0   6   5      368.55      456.19     29.96 o 
   1   6   5      365.31      454.16     70.76 o 
   2   6   5      291.94      339.74     33.94 o 
   3   6   5      101.94      107.88     26.24 o 
   4   6   5      220.03      265.45     30.29 o 
   5   6   5       84.44       99.69     24.57 o 
   6   6   5       36.12       23.02     22.19 o 
   7   6   5       15.82       25.37     16.45 o 
   8   6   5       97.46      103.67     25.41 o 
   9   6   5        2.78       32.78     36.42 o 
 -19   0   6      111.66      187.81     43.49 o 
 -18   0   6      102.75      135.41     40.28 o 
 -17   0   6      513.75      587.19     57.69 o 
 -16   0   6      262.06      301.05     46.94 o 
 -15   0   6      610.93      722.95     61.32 o 
 -14   0   6     1189.26     1251.27     84.13 o 
 -13   0   6     1007.47     1071.54     71.83 o 
 -12   0   6      280.59      316.62     35.41 o 
 -11   0   6      641.81      630.84     34.30 o 
 -10   0   6      963.51      990.49     43.98 o 
  -9   0   6      154.01      146.23     15.03 o 
  -8   0   6       36.85       29.19     10.54 o 
  -7   0   6       30.08       15.37      9.18 o 
  -6   0   6       14.04       29.06      8.29 o 
  -5   0   6     1333.29     1324.88     71.59 o 
  -4   0   6     1767.97     1712.54     47.28 o 
  -3   0   6    30495.32    30776.98    958.52 o 
  -2   0   6     2931.26     2767.20     87.94 o 
  -1   0   6      836.32      694.67     24.64 o 
   0   0   6     6376.35     6387.21    200.33 o 
   1   0   6     4947.64     4576.89    144.29 o 
   2   0   6     6298.68     6265.67    196.96 o 
   3   0   6     3461.17     3279.44    105.06 o 
   4   0   6     3272.54     3218.83    174.20 o 
   5   0   6     2437.95     2360.17     99.23 o 
   6   0   6     1376.47     1380.94     61.26 o 
   7   0   6      601.89      557.78     41.53 o 
   8   0   6       35.24       31.19     19.43 o 
   9   0   6       15.00       -3.74     19.84 o 
  10   0   6     1023.20      979.62     65.18 o 
  11   0   6       56.69       54.60     26.32 o 
  12   0   6      400.66      319.41     37.13 o 
  13   0   6      228.23      175.87     34.04 o 
  14   0   6     1056.95      905.89     70.47 o 
  15   0   6      302.02      116.93     35.89 o 
  16   0   6      337.89      262.55     47.47 o 
  17   0   6      285.78      337.18     52.46 o 
 -19   1   6        8.73       50.26     39.27 o 
 -18   1   6       61.97       33.87     26.94 o 
 -17   1   6        3.40      -38.42     39.60 o 
 -16   1   6        0.29      -34.81     23.21 o 
 -15   1   6       33.48        6.79     28.49 o 
 -14   1   6       13.98      -18.63     22.05 o 
 -13   1   6      351.88      413.97     24.75 o 
 -12   1   6      180.82      165.51     16.77 o 
 -11   1   6      821.05      832.22     33.21 o 
 -10   1   6      922.78      896.86     33.90 o 
  -9   1   6     1384.31     1400.77     53.94 o 
  -8   1   6     1672.05     1638.17     58.98 o 
  -7   1   6     7551.07     7581.65    384.32 o 
  -6   1   6     2474.35     2427.33     64.67 o 
  -5   1   6     1221.87     1093.69     32.36 o 
  -4   1   6     1397.35     1266.77     31.92 o 
  -3   1   6     1766.97     1792.56     37.80 o 
  -2   1   6     1373.97     1316.75     28.28 o 
  -1   1   6      235.29      219.37      8.91 o 
   0   1   6       77.21       73.57      5.12 o 
   1   1   6     2887.95     3171.29     71.44 o 
   2   1   6        3.63        8.51      5.69 o 
   3   1   6        6.85       10.58      5.48 o 
   4   1   6     2025.79     2146.51     60.20 o 
   5   1   6     1075.03      987.83     37.21 o 
   6   1   6     3447.89     3688.88    121.75 o 
   7   1   6      876.49      846.15     33.73 o 
   8   1   6     1560.16     1565.19     63.84 o 
   9   1   6      979.36      920.54     38.40 o 
  10   1   6     2284.31     2022.23    117.22 o 
  11   1   6      500.31      443.47     31.66 o 
  12   1   6      669.40      636.11     38.16 o 
  13   1   6      282.34      283.53     24.86 o 
  14   1   6       49.53       48.48     24.80 o 
  15   1   6       96.75       94.15     25.96 o 
  16   1   6        4.98        9.01     25.73 o 
  17   1   6       41.70       84.17     28.44 o 
 -18   2   6       14.78       46.82     35.29 o 
 -17   2   6        7.46      -19.04     30.54 o 
 -16   2   6       27.77       26.60     26.87 o 
 -15   2   6       22.75        4.10     30.32 o 
 -14   2   6       22.01       -3.33     16.67 o 
 -13   2   6        3.65       17.26     15.24 o 
 -12   2   6      168.96      178.72     18.52 o 
 -11   2   6      416.04      445.21     24.74 o 
 -10   2   6       17.43       21.96     11.74 o 
  -9   2   6      185.10      211.63     15.84 o 
  -8   2   6       55.48       46.39     10.79 o 
  -7   2   6       73.50       81.41     11.54 o 
  -6   2   6       47.92       56.64     10.04 o 
  -5   2   6       20.64       16.18      8.22 o 
  -4   2   6      312.07      294.70     16.55 o 
  -3   2   6      349.96      329.76     13.76 o 
  -2   2   6       73.07       66.04      6.54 o 
  -1   2   6      495.51      466.32     14.96 o 
   0   2   6      780.81      822.42     30.04 o 
   1   2   6      830.20      899.57     31.78 o 
   2   2   6     2151.75     2369.72     73.17 o 
   3   2   6       33.62       24.74      6.08 o 
   4   2   6      121.44      122.73     14.54 o 
   5   2   6      606.33      552.19    213.86 o 
   6   2   6     1439.32     1511.47     55.53 o 
   7   2   6      181.63      189.65     16.84 o 
   8   2   6      277.98      287.66     20.25 o 
   9   2   6        0.33      -14.17     13.72 o 
  10   2   6       66.36       65.10     16.16 o 
  11   2   6       29.13       53.58     28.17 o 
  12   2   6       19.31       11.10     13.90 o 
  13   2   6      236.25      206.92     45.14 o 
  14   2   6       41.37       54.49     25.23 o 
  15   2   6       15.17       35.17     27.18 o 
  16   2   6       70.66      112.34     60.69 o 
  17   2   6       17.95       29.60     39.48 o 
 -17   3   6       15.97       21.92     28.64 o 
 -16   3   6       20.20       -6.65     25.84 o 
 -15   3   6       10.55       12.24     36.87 o 
 -14   3   6        0.22       -0.65     19.69 o 
 -13   3   6        0.05      -11.56     15.76 o 
 -12   3   6        0.93        4.38     15.24 o 
 -11   3   6       23.23       45.26     14.79 o 
 -10   3   6       62.14       65.68     14.92 o 
  -9   3   6      462.69      474.93     30.02 o 
  -8   3   6        8.89        7.04     17.11 o 
  -7   3   6      292.83      301.86     28.56 o 
  -6   3   6      431.46      460.92     22.88 o 
  -5   3   6      593.62      614.34     26.53 o 
  -4   3   6      296.11      291.95     17.76 o 
  -3   3   6      218.84      211.03     28.80 o 
  -2   3   6      270.81      304.52     25.88 o 
  -1   3   6       58.91       61.70      7.46 o 
   0   3   6      219.09      239.24     11.05 o 
   1   3   6       50.07       72.41      8.67 o 
   2   3   6      786.14      851.25     33.43 o 
   3   3   6       14.03       11.26     10.56 o 
   4   3   6      678.37      682.16     31.78 o 
   5   3   6        3.87       12.84     11.79 o 
   6   3   6      561.10      589.33     28.91 o 
   7   3   6      483.39      496.39     30.65 o 
   8   3   6      111.73       96.71     26.53 o 
   9   3   6      100.45      122.51     18.38 o 
  10   3   6       21.14       24.87     30.23 o 
  11   3   6       28.85       42.54     19.62 o 
  12   3   6        1.19      -10.07     23.69 o 
  13   3   6        0.85      -21.70     16.82 o 
  14   3   6       15.54      -16.22     17.68 o 
  15   3   6       32.78       32.61     23.36 o 
 -16   4   6      108.42      125.00     32.84 o 
 -15   4   6       34.33       60.76     30.70 o 
 -14   4   6      281.26      307.57     39.69 o 
 -13   4   6      222.51      235.50     31.95 o 
 -12   4   6      287.55      307.79     23.94 o 
 -11   4   6      525.90      507.57     28.83 o 
 -10   4   6      276.80      304.64     22.33 o 
  -9   4   6       16.46       22.08     14.54 o 
  -8   4   6        1.86        8.76     18.30 o 
  -7   4   6        0.97        9.71     12.88 o 
  -6   4   6      636.86      615.74     41.29 o 
  -5   4   6      437.14      409.08     23.06 o 
  -4   4   6       37.86       20.02     17.35 o 
  -3   4   6      502.57      387.56    139.30 o 
  -2   4   6     1456.11     1558.07     53.47 o 
  -1   4   6     1999.54     2101.48     61.42 o 
   0   4   6      252.31      292.75     16.48 o 
   1   4   6      779.57      780.01     33.00 o 
   2   4   6     1727.67     1683.08     60.68 o 
   3   4   6      992.80      958.40     38.66 o 
   4   4   6      707.84      776.88     33.81 o 
   5   4   6       26.82       52.38     14.73 o 
   6   4   6       44.10       51.76     14.96 o 
   7   4   6       82.04       98.49     17.73 o 
   8   4   6        0.37        1.70     15.39 o 
   9   4   6        1.78        7.82     16.24 o 
  10   4   6      238.23      237.37     23.48 o 
  11   4   6      220.81      185.58     38.34 o 
  12   4   6      207.52      211.04     34.90 o 
  13   4   6      404.04      376.85     27.77 o 
  14   4   6      306.23      397.47     28.76 o 
 -13   5   6       39.48       63.59     27.26 o 
 -12   5   6      186.27      191.97     53.35 o 
 -11   5   6       55.71       75.00     26.88 o 
 -10   5   6     1002.13     1017.78     58.94 o 
  -9   5   6      412.22      419.25     35.10 o 
  -8   5   6      413.65      397.06     33.82 o 
  -7   5   6      814.42      830.09     62.59 o 
  -6   5   6      841.65      784.25     44.28 o 
  -5   5   6      630.14      629.32     39.74 o 
  -4   5   6      447.37      469.15     33.51 o 
  -3   5   6      215.27      187.05     25.92 o 
  -2   5   6      302.67      332.79     56.05 o 
  -1   5   6       27.28       27.79     16.99 o 
   0   5   6       26.59       34.06     17.00 o 
   1   5   6      109.95      150.52     25.01 o 
   2   5   6      118.52      143.66     25.47 o 
   3   5   6      393.00      472.83     35.42 o 
   4   5   6       28.02       50.08     20.18 o 
   5   5   6      437.74      485.02     27.86 o 
   6   5   6     1153.51     1132.93     46.71 o 
   7   5   6      579.43      587.02     32.28 o 
   8   5   6      822.04      830.52     45.45 o 
   9   5   6      430.36      433.21     28.88 o 
  10   5   6      578.77      574.16     33.59 o 
  11   5   6      178.16      168.42     24.72 o 
  -9   6   6       24.65       -4.06     25.64 o 
  -8   6   6        2.10       31.86     29.92 o 
  -7   6   6        0.21      -13.38     25.24 o 
  -6   6   6       37.83       34.90     27.36 o 
  -5   6   6       95.39       63.51     19.05 o 
  -4   6   6      111.70       97.84     22.02 o 
  -3   6   6      403.65      402.05     39.06 o 
  -2   6   6      399.10      405.39     28.87 o 
  -1   6   6      152.55      169.31     23.75 o 
   0   6   6      183.12      221.57     25.24 o 
   1   6   6      325.03      391.65     58.55 o 
   2   6   6      469.35      499.17     58.49 o 
   3   6   6      179.45      192.18     29.66 o 
   4   6   6      258.49      252.80     32.45 o 
   5   6   6      182.06      217.84     45.51 o 
   6   6   6      254.37      295.68     33.48 o 
   7   6   6        1.50      -19.51     23.65 o 
   8   6   6      269.81      237.90     31.59 o 
 -18   1   7        8.99      -32.25     48.81 o 
 -17   1   7       32.97        3.28     25.35 o 
 -16   1   7        1.85      -21.11     62.89 o 
 -15   1   7       66.37       35.51     45.93 o 
 -14   1   7      164.39      120.37     37.79 o 
 -13   1   7      583.70      589.57     30.05 o 
 -12   1   7       10.30       -4.32     13.74 o 
 -11   1   7      483.63      602.85     29.85 o 
 -10   1   7      593.85      583.31     25.88 o 
  -9   1   7      680.25      728.86     28.81 o 
  -8   1   7     1252.10     1253.18     49.73 o 
  -7   1   7       11.16       29.43      9.29 o 
  -6   1   7      364.87      305.21     14.34 o 
  -5   1   7     1778.07     1718.25     48.74 o 
  -4   1   7        8.75        4.63      4.41 o 
  -3   1   7      783.45      879.74     20.02 o 
  -2   1   7       61.32       81.05      5.62 o 
  -1   1   7       18.81       18.76      4.62 o 
   0   1   7      511.10      500.90     14.38 o 
   1   1   7     2742.59     3030.77     68.73 o 
   2   1   7      924.91      996.09     30.46 o 
   3   1   7      476.85      454.97     16.88 o 
   4   1   7      917.42      806.61     26.03 o 
   5   1   7     1673.31     1705.59     63.74 o 
   6   1   7      703.21      684.86     29.67 o 
   7   1   7      517.22      535.71     28.91 o 
   8   1   7      450.69      429.55     24.13 o 
   9   1   7      439.95      514.07     40.90 o 
  10   1   7       72.32       66.09     15.31 o 
  11   1   7       35.96       52.58     19.34 o 
  12   1   7      206.12      204.33     25.17 o 
  13   1   7       23.23       22.52     21.78 o 
  14   1   7      113.82       97.15     22.23 o 
  15   1   7        1.29        5.13     35.26 o 
  16   1   7      125.91      115.25     30.08 o 
 -18   2   7      175.25      152.75     41.17 o 
 -17   2   7      202.57      170.30    102.49 o 
 -16   2   7      169.73      135.12     43.83 o 
 -15   2   7      310.85      271.12     30.63 o 
 -14   2   7      202.22      226.62     22.13 o 
 -13   2   7       88.82      105.51     18.57 o 
 -12   2   7      230.76      268.06     21.29 o 
 -11   2   7      176.81      212.96     18.66 o 
 -10   2   7       18.30       23.87     12.64 o 
  -9   2   7      271.36      275.15     18.24 o 
  -8   2   7       87.91       96.93     12.85 o 
  -7   2   7      340.44      355.83     20.09 o 
  -6   2   7     1142.87     1127.75     56.44 o 
  -5   2   7     1688.21     1748.85     89.03 o 
  -4   2   7     4060.97     3924.80    181.77 o 
  -3   2   7     3442.67     3275.54     79.52 o 
  -2   2   7     3427.60     3430.86     83.12 o 
  -1   2   7     4187.36     4188.53    122.36 o 
   0   2   7     1545.38     1445.92     37.58 o 
   1   2   7     4773.18     4903.11    118.34 o 
   2   2   7      630.78      581.74     39.53 o 
   3   2   7      750.57      679.85     88.18 o 
   4   2   7      212.44      192.86     20.64 o 
   5   2   7        0.65       -3.20     12.20 o 
   6   2   7      298.96      287.80     66.60 o 
   7   2   7        6.11       -5.14     20.90 o 
   8   2   7      284.20      308.91     22.37 o 
   9   2   7      324.21      331.37     23.66 o 
  10   2   7      929.11     1016.68     78.19 o 
  11   2   7      384.06      434.58     33.29 o 
  12   2   7      711.30      769.67     60.67 o 
  13   2   7       62.64       77.14     33.18 o 
  14   2   7      445.37      417.92     38.60 o 
  15   2   7      322.75      337.88     58.29 o 
  16   2   7      510.36      531.46     83.33 o 
 -17   3   7       11.08       -6.98     29.14 o 
 -16   3   7       29.39      -10.59     33.51 o 
 -15   3   7      600.69      592.56     68.94 o 
 -14   3   7      280.60      282.04     29.96 o 
 -13   3   7      265.26      276.74     23.31 o 
 -12   3   7      379.74      397.76     30.48 o 
 -11   3   7      584.06      608.55     44.33 o 
 -10   3   7      735.16      731.18     58.43 o 
  -9   3   7      669.13      667.59     47.62 o 
  -8   3   7     1238.77     1231.12     45.21 o 
  -7   3   7      759.97      764.44     45.91 o 
  -6   3   7     1114.42     1104.05     56.83 o 
  -5   3   7        7.60       10.67     11.42 o 
  -4   3   7     2127.02     2019.43    153.20 o 
  -3   3   7      393.10      398.19     16.96 o 
  -2   3   7      146.27      164.13     10.95 o 
  -1   3   7      112.93      118.50     10.20 o 
   0   3   7      622.30      650.01     22.64 o 
   1   3   7      436.37      439.80     17.79 o 
   2   3   7     2063.81     2117.57    140.76 o 
   3   3   7     1065.92     1058.21     41.01 o 
   4   3   7     1695.14     1791.98     64.11 o 
   5   3   7     1789.33     1795.91     65.11 o 
   6   3   7     1917.59     1911.13     69.34 o 
   7   3   7     1163.40     1190.31     65.57 o 
   8   3   7     1117.11     1035.27    105.91 o 
   9   3   7       19.39        4.40     29.73 o 
  10   3   7      333.68      358.32     28.14 o 
  11   3   7      684.07      600.03     34.57 o 
  12   3   7      205.41      228.14     25.12 o 
  13   3   7       63.49       32.78     18.11 o 
  14   3   7        2.97      -19.13     19.20 o 
  15   3   7        5.88      166.45    174.53 o 
 -15   4   7       50.24       25.28     29.80 o 
 -14   4   7        2.42        6.02     33.00 o 
 -13   4   7        8.57       12.81     18.91 o 
 -12   4   7        6.68       22.43     18.90 o 
 -11   4   7       22.65       18.82     17.66 o 
 -10   4   7        0.63       -9.73     16.43 o 
  -9   4   7       76.14       61.63     16.80 o 
  -8   4   7       59.40       80.73     16.16 o 
  -7   4   7       57.94       57.98     15.86 o 
  -6   4   7      498.82      461.33     25.99 o 
  -5   4   7      249.14      240.63     20.68 o 
  -4   4   7      182.28      168.93     17.14 o 
  -3   4   7      216.89      236.88     18.36 o 
  -2   4   7     1201.81     1223.16     44.25 o 
  -1   4   7        8.29       12.68     10.92 o 
   0   4   7     3407.34     3380.68    144.04 o 
   1   4   7      494.27      504.18     34.44 o 
   2   4   7      469.71      454.90     32.12 o 
   3   4   7      245.56      265.58     22.56 o 
   4   4   7      100.34      133.38     17.10 o 
   5   4   7       58.25       56.77     12.96 o 
   6   4   7       31.48       57.62     16.47 o 
   7   4   7       78.83       68.31     17.10 o 
   8   4   7        9.39       19.13     16.81 o 
   9   4   7       15.48        9.70     16.57 o 
  10   4   7       20.79      -19.23     31.07 o 
  11   4   7       87.05       61.07     34.34 o 
  12   4   7       44.57       47.31     46.46 o 
  13   4   7       39.11       29.11     25.39 o 
 -12   5   7        3.64       19.90     27.96 o 
 -11   5   7        0.27       -6.48     19.13 o 
 -10   5   7       31.18       49.49     18.96 o 
  -9   5   7        0.14        4.09     23.32 o 
  -8   5   7       18.36        0.31     22.70 o 
  -7   5   7       32.80       32.39     23.92 o 
  -6   5   7        3.64        4.18     22.07 o 
  -5   5   7        7.31        5.45     17.12 o 
  -4   5   7       28.90        5.66     14.37 o 
  -3   5   7        0.20      -13.40     15.27 o 
  -2   5   7       66.08       63.68     18.36 o 
  -1   5   7       27.50       14.88     16.58 o 
   0   5   7      129.52      157.89     26.74 o 
   1   5   7       43.02       39.95     22.19 o 
   2   5   7        0.44      -15.52     19.70 o 
   3   5   7      364.73      389.15     32.65 o 
   4   5   7      254.36      276.00     28.51 o 
   5   5   7        3.71       49.72     22.49 o 
   6   5   7        8.69       -4.15     21.66 o 
   7   5   7        2.60       -3.50     17.41 o 
   8   5   7        0.48       -2.12     21.43 o 
   9   5   7       15.43       13.40     19.25 o 
  10   5   7       90.26      104.97     22.23 o 
  -8   6   7        3.91        9.84     28.42 o 
  -7   6   7        8.40        6.77     28.36 o 
  -6   6   7       77.40       37.84     19.34 o 
  -5   6   7      118.12      105.29     20.90 o 
  -4   6   7      143.80      107.95     22.92 o 
  -3   6   7       42.90       18.23     18.46 o 
  -2   6   7      147.51      131.15     22.25 o 
  -1   6   7      194.55      223.33     24.86 o 
   0   6   7      125.08      159.82     30.66 o 
   1   6   7       62.78       64.63     26.73 o 
   2   6   7        2.41       -4.85     26.60 o 
   3   6   7        7.10        7.71     24.47 o 
   4   6   7       48.16       48.70     29.29 o 
   5   6   7        9.43       -7.93     25.25 o 
   6   6   7       74.79       63.88     27.08 o 
 -18   0   8       56.21       74.74     42.07 o 
 -17   0   8       23.18       -3.56     41.77 o 
 -16   0   8     1001.59     1123.82     81.46 o 
 -15   0   8      519.23      518.51     53.95 o 
 -14   0   8       14.37      -18.66     30.66 o 
 -13   0   8        0.36      -23.94     27.87 o 
 -12   0   8      241.10      261.25     35.47 o 
 -11   0   8      318.18      332.01     37.31 o 
 -10   0   8      248.60      300.93     30.95 o 
  -9   0   8     1664.99     1615.18     90.73 o 
  -8   0   8      681.33      723.61     47.59 o 
  -7   0   8     5337.87     5312.93    142.39 o 
  -6   0   8     1681.88     1575.93     44.59 o 
  -5   0   8     1858.06     1631.60     54.15 o 
  -4   0   8     3382.39     3121.80     99.91 o 
  -3   0   8      940.11      719.15     26.56 o 
  -2   0   8     2020.52     1759.64     57.89 o 
  -1   0   8     2938.75     3078.10     98.72 o 
   0   0   8     1626.00     1804.92     59.42 o 
   1   0   8      884.80      826.21     30.07 o 
   2   0   8       87.07      105.90     10.06 o 
   3   0   8     1151.62     1049.80     37.33 o 
   4   0   8      345.99      331.52     17.02 o 
   5   0   8       61.15       68.90     14.84 o 
   6   0   8     1040.25      954.38     46.41 o 
   7   0   8       49.24       55.62     15.46 o 
   8   0   8     5153.00     4907.39    267.54 o 
   9   0   8     3069.92     2640.49    150.26 o 
  10   0   8      514.72      426.18     42.54 o 
  11   0   8      949.02      803.16     62.98 o 
  12   0   8       83.00       63.75     28.93 o 
  13   0   8      513.70      446.86     47.71 o 
  14   0   8      209.51      206.58     38.56 o 
  15   0   8      213.02      195.18     43.79 o 
  16   0   8      118.34      126.14     44.26 o 
 -18   1   8       40.58        7.25     29.83 o 
 -17   1   8       67.34       -8.26     37.22 o 
 -16   1   8      142.27      131.64     70.94 o 
 -15   1   8      234.85      218.23     56.00 o 
 -14   1   8      248.95      253.86     37.49 o 
 -13   1   8       93.10      114.32     22.69 o 
 -12   1   8     1653.21     1738.88     72.32 o 
 -11   1   8     1934.97     1981.38     65.48 o 
 -10   1   8      520.05      553.11     38.11 o 
  -9   1   8      302.48      323.31     18.51 o 
  -8   1   8      241.58      239.44     18.54 o 
  -7   1   8       12.76       19.59      8.97 o 
  -6   1   8       82.98       75.44      8.28 o 
  -5   1   8        1.91       -5.12      4.25 o 
  -4   1   8        1.14       -1.18      4.35 o 
  -3   1   8      867.31      913.46     22.93 o 
  -2   1   8      346.98      317.17     11.06 o 
  -1   1   8       91.62       95.48      6.66 o 
   0   1   8     1828.86     1816.12     42.62 o 
   1   1   8     1125.86     1057.82     26.61 o 
   2   1   8     1753.48     1704.78     40.44 o 
   3   1   8      877.70      935.59     29.75 o 
   4   1   8     3753.56     3722.25    103.21 o 
   5   1   8     2954.69     2881.62     96.92 o 
   6   1   8      892.87      912.39     37.04 o 
   7   1   8     1332.83     1313.41     49.51 o 
   8   1   8       98.85       93.31     15.64 o 
   9   1   8      353.39      365.03     24.43 o 
  10   1   8        7.31        1.69     16.20 o 
  11   1   8      288.55      275.50     73.02 o 
  12   1   8      259.94      271.57     53.44 o 
  13   1   8      240.57      236.48     29.82 o 
  14   1   8        7.51       -3.00     26.68 o 
  15   1   8       16.37       26.08     27.08 o 
  16   1   8       32.28       72.25     28.99 o 
 -17   2   8        1.29       33.27     35.23 o 
 -16   2   8        3.95      -36.86     24.57 o 
 -15   2   8       15.81        0.67     23.41 o 
 -14   2   8        0.03      -25.26     18.45 o 
 -13   2   8        6.09        4.88     16.63 o 
 -12   2   8       29.84       36.54     16.02 o 
 -11   2   8      229.64      226.99     19.30 o 
 -10   2   8       73.44       96.41     15.38 o 
  -9   2   8      384.85      414.74     22.45 o 
  -8   2   8     1687.36     1625.16    126.36 o 
  -7   2   8      622.99      603.20     29.22 o 
  -6   2   8      190.00      194.28     17.24 o 
  -5   2   8        6.39       -1.74      7.84 o 
  -4   2   8      174.26      177.77     10.40 o 
  -3   2   8      117.96      118.92      9.37 o 
  -2   2   8      361.73      342.95     15.65 o 
  -1   2   8        3.78        2.94      8.54 o 
   0   2   8      632.86      569.43     33.81 o 
   1   2   8      171.25      155.35     11.84 o 
   2   2   8      223.48      211.91     29.20 o 
   3   2   8      118.29       80.84     44.54 o 
   4   2   8       17.14       18.61     13.05 o 
   5   2   8        8.44       -3.16     12.50 o 
   6   2   8        0.96      -11.90     13.27 o 
   7   2   8        6.08       -1.67     14.37 o 
   8   2   8       44.21       42.33     15.90 o 
   9   2   8      148.80      175.31     38.32 o 
  10   2   8      121.21      121.14     18.79 o 
  11   2   8       14.59       48.29     19.70 o 
  12   2   8      251.67      250.41     24.87 o 
  13   2   8        1.10      -15.64     28.21 o 
  14   2   8        7.82       50.16     38.23 o 
  15   2   8      293.60      305.19     93.61 o 
 -16   3   8       20.85       31.29     27.50 o 
 -15   3   8        6.56       -1.88     21.06 o 
 -14   3   8       14.18       18.39     21.70 o 
 -13   3   8      145.42      170.29     22.51 o 
 -12   3   8       36.18       44.10     18.07 o 
 -11   3   8       95.62      128.74     18.54 o 
 -10   3   8       44.83       53.48     16.33 o 
  -9   3   8      200.63      224.10     19.08 o 
  -8   3   8       43.54       19.41     13.82 o 
  -7   3   8       19.37       46.59     13.81 o 
  -6   3   8        0.33       11.17     11.40 o 
  -5   3   8      416.08      401.73     31.11 o 
  -4   3   8      674.03      642.09     30.56 o 
  -3   3   8        0.68       10.22      8.69 o 
  -2   3   8      114.97      118.99     10.36 o 
  -1   3   8      440.65      451.25     19.28 o 
   0   3   8      157.21      182.48     13.91 o 
   1   3   8      353.19      363.91     25.23 o 
   2   3   8       44.71       42.27     20.68 o 
   3   3   8      374.88      430.99     24.94 o 
   4   3   8       90.50       96.59     15.89 o 
   5   3   8       93.23      136.98     17.58 o 
   6   3   8        8.87        8.84     14.81 o 
   7   3   8       41.03       12.69     36.89 o 
   8   3   8       63.95       26.39     41.52 o 
   9   3   8      131.39       99.00     26.73 o 
  10   3   8       49.64       46.25     19.11 o 
  11   3   8      128.30      126.16     22.63 o 
  12   3   8       49.82       55.33     22.98 o 
  13   3   8       25.15       -4.83     26.23 o 
  14   3   8       48.67       46.50     23.89 o 
 -14   4   8       28.61       23.72     21.05 o 
 -13   4   8        1.58       32.85     20.13 o 
 -12   4   8       10.01       -1.83     18.10 o 
 -11   4   8       16.59       11.55     18.66 o 
 -10   4   8      169.67      183.29     21.36 o 
  -9   4   8      196.01      228.26     21.96 o 
  -8   4   8      312.94      335.40     31.56 o 
  -7   4   8      647.80      743.78     34.16 o 
  -6   4   8      301.82      353.37     23.31 o 
  -5   4   8      835.94      798.04     53.21 o 
  -4   4   8      130.39      139.92     14.77 o 
  -3   4   8      634.18      682.92     46.17 o 
  -2   4   8      303.15      332.20     18.83 o 
  -1   4   8       22.93       25.34     19.61 o 
   0   4   8     1501.89     1514.79     71.89 o 
   1   4   8      439.87      462.66     34.10 o 
   2   4   8       19.27       32.76     18.72 o 
   3   4   8       70.20       85.99     20.51 o 
   4   4   8      260.98      296.06     27.03 o 
   5   4   8        6.71       14.84     21.26 o 
   6   4   8      217.74      272.65     22.51 o 
   7   4   8      666.79      656.80     34.53 o 
   8   4   8      411.30      396.82     28.28 o 
   9   4   8      327.01      309.69     46.54 o 
  10   4   8      335.48      350.77     69.65 o 
  11   4   8      186.15      178.41     26.79 o 
  12   4   8      134.35      163.94     27.77 o 
 -12   5   8      247.22      291.74     41.26 o 
 -11   5   8      277.92      295.56     27.50 o 
 -10   5   8      153.00      189.29     24.28 o 
  -9   5   8       71.52       85.81     34.43 o 
  -8   5   8      125.51      134.46     28.58 o 
  -7   5   8       98.30      106.51     47.89 o 
  -6   5   8        1.98      -23.97     19.25 o 
  -5   5   8        0.57       -4.07     15.02 o 
  -4   5   8       25.28       16.10     16.70 o 
  -3   5   8       58.80       55.18     17.95 o 
  -2   5   8      149.61      162.02     21.14 o 
  -1   5   8      546.57      588.83     41.13 o 
   0   5   8      179.11      229.89     32.20 o 
   1   5   8       75.69       98.02     24.68 o 
   2   5   8      592.96      642.97     43.52 o 
   3   5   8      416.70      452.37     42.63 o 
   4   5   8     1694.36     1721.41     81.54 o 
   5   5   8      942.38      994.60     55.58 o 
   6   5   8      332.11      411.24     34.88 o 
   7   5   8       64.41       85.21     26.51 o 
   8   5   8      107.95      102.60     24.96 o 
   9   5   8       39.98       50.54     20.38 o 
  -7   6   8       74.98       42.67     17.90 o 
  -6   6   8      248.37      134.01     21.84 o 
  -5   6   8      125.02       91.26     18.34 o 
  -4   6   8      244.69      218.33     24.06 o 
  -3   6   8       29.35       10.83     18.75 o 
  -2   6   8      100.41      129.13     22.54 o 
  -1   6   8      218.98      275.15     34.75 o 
   0   6   8      143.77      169.97     31.11 o 
   1   6   8      102.07       90.14     31.19 o 
   2   6   8       92.58      134.27     39.48 o 
   3   6   8        3.04       24.57     25.15 o 
   4   6   8       81.44       96.97     30.71 o 
 -17   1   9       87.78       37.51     56.83 o 
 -16   1   9        3.57      -69.17     46.76 o 
 -15   1   9       50.93       -2.62     44.59 o 
 -14   1   9      107.64      111.36     26.53 o 
 -13   1   9       59.77       57.42     22.76 o 
 -12   1   9     1062.35     1053.54     50.34 o 
 -11   1   9      416.07      444.22     30.13 o 
 -10   1   9      137.50      177.74     20.27 o 
  -9   1   9       21.40       27.54     12.44 o 
  -8   1   9       18.40       14.96     15.86 o 
  -7   1   9        0.06        4.98      7.50 o 
  -6   1   9       10.65        6.04      6.81 o 
  -5   1   9      255.32      238.93     11.44 o 
  -4   1   9      397.68      400.55     14.90 o 
  -3   1   9      849.51      792.19     21.03 o 
  -2   1   9      321.49      333.54     12.24 o 
  -1   1   9     1324.09     1241.78     30.66 o 
   0   1   9      510.56      484.05     15.38 o 
   1   1   9     1708.92     1751.77     41.82 o 
   2   1   9      153.59      161.21      9.14 o 
   3   1   9     2758.08     2823.40     70.05 o 
   4   1   9      123.00      142.02     14.72 o 
   5   1   9        4.05        4.64     12.56 o 
   6   1   9      110.89      121.95     15.26 o 
   7   1   9       21.00       20.05     17.57 o 
   8   1   9      290.03      321.65     23.50 o 
   9   1   9       25.96       26.63     17.03 o 
  10   1   9      128.39      127.96     20.14 o 
  11   1   9       54.25       87.03     25.74 o 
  12   1   9      679.66      565.19     57.84 o 
  13   1   9      275.97      298.99     48.24 o 
  14   1   9       52.77       62.07     29.20 o 
  15   1   9       45.64       36.88     23.01 o 
 -17   2   9        0.53      -49.25     40.52 o 
 -16   2   9       10.61      -14.77     35.74 o 
 -15   2   9       41.11        7.70     26.71 o 
 -14   2   9        2.79       -3.04     36.87 o 
 -13   2   9      163.91      188.59     21.87 o 
 -12   2   9       23.45       20.79     15.85 o 
 -11   2   9      101.84      112.62     17.37 o 
 -10   2   9      396.17      406.23     33.63 o 
  -9   2   9       87.71      106.68     15.09 o 
  -8   2   9     3251.05     3370.74    105.04 o 
  -7   2   9     3045.44     2910.20     86.77 o 
  -6   2   9     1150.93     1124.06     34.92 o 
  -5   2   9     1059.42     1032.94     29.30 o 
  -4   2   9      632.31      635.70     29.46 o 
  -3   2   9      846.36      833.18     27.72 o 
  -2   2   9      259.89      262.60     14.34 o 
  -1   2   9     1085.19     1081.76     33.73 o 
   0   2   9      484.62      463.52     18.77 o 
   1   2   9      379.21      346.05     19.75 o 
   2   2   9      129.15       98.66     43.49 o 
   3   2   9      334.21      340.03     35.95 o 
   4   2   9       79.58       83.15     22.20 o 
   5   2   9      826.71      772.11     35.92 o 
   6   2   9      627.09      668.15     33.58 o 
   7   2   9      873.43      923.26     62.06 o 
   8   2   9      853.86      981.37     63.88 o 
   9   2   9      551.24      582.16     32.65 o 
  10   2   9      525.77      623.89     71.21 o 
  11   2   9      392.75      471.16     53.55 o 
  12   2   9      317.83      371.86     30.01 o 
  13   2   9      355.90      352.11     46.28 o 
  14   2   9       27.03       23.62     28.08 o 
 -15   3   9       60.69       76.99     29.49 o 
 -14   3   9       83.76       87.34     21.94 o 
 -13   3   9      182.08      191.53     23.74 o 
 -12   3   9      229.49      261.43     23.90 o 
 -11   3   9      147.08      172.27     21.57 o 
 -10   3   9      207.89      223.16     21.56 o 
  -9   3   9        6.70       18.09     14.86 o 
  -8   3   9      260.13      314.93     22.33 o 
  -7   3   9       20.41        6.45     14.12 o 
  -6   3   9       82.38       80.87     14.86 o 
  -5   3   9      238.56      256.47     18.20 o 
  -4   3   9     3152.99     3031.45     75.45 o 
  -3   3   9     3148.34     3107.88     77.21 o 
  -2   3   9     1173.86     1194.91     43.69 o 
  -1   3   9      507.97      523.70     26.49 o 
   0   3   9      614.28      612.43     36.69 o 
   1   3   9     1032.11     1005.59     50.88 o 
   2   3   9     1079.01     1116.14     56.62 o 
   3   3   9      842.35      938.22     64.50 o 
   4   3   9      675.58      693.09     33.19 o 
   5   3   9      345.83      344.16     65.74 o 
   6   3   9      189.79      170.06     60.54 o 
   7   3   9      351.41      310.65     60.66 o 
   8   3   9        8.42       -8.03     21.57 o 
   9   3   9       59.47       47.73     18.88 o 
  10   3   9        3.09      -19.08     20.38 o 
  11   3   9       94.03       95.46     22.77 o 
  12   3   9      100.95       83.99     24.01 o 
  13   3   9      103.61      111.18     26.30 o 
 -13   4   9        2.58       42.10     21.63 o 
 -12   4   9       56.44       43.32     21.14 o 
 -11   4   9       37.49       48.25     24.07 o 
 -10   4   9       75.37       63.39     19.89 o 
  -9   4   9       30.14       41.15     18.00 o 
  -8   4   9      379.78      417.21     38.24 o 
  -7   4   9      413.29      413.34     25.19 o 
  -6   4   9      439.31      421.53     21.47 o 
  -5   4   9       23.86       25.47     11.48 o 
  -4   4   9      543.83      532.12     36.20 o 
  -3   4   9      297.45      312.03     19.01 o 
  -2   4   9       86.08       63.13     26.44 o 
  -1   4   9      394.31      410.40     32.64 o 
   0   4   9       66.69       67.63     22.10 o 
   1   4   9      234.21      228.93     31.76 o 
   2   4   9       13.76       46.20     21.34 o 
   3   4   9      133.98      142.07     23.61 o 
   4   4   9      114.24      126.30     24.27 o 
   5   4   9       17.66        4.31     23.20 o 
   6   4   9       54.50       55.02     22.16 o 
   7   4   9      210.87      199.15     22.75 o 
   8   4   9      138.09      100.63     22.24 o 
   9   4   9      168.28      155.64     55.20 o 
  10   4   9      105.32       25.69     76.19 o 
  11   4   9      224.29      244.14     29.17 o 
 -10   5   9       30.16       11.18     30.10 o 
  -9   5   9        1.03        7.01     21.17 o 
  -8   5   9        6.23      -18.82     18.09 o 
  -7   5   9        5.30        8.09     15.21 o 
  -6   5   9        0.04      -18.53     15.90 o 
  -5   5   9        4.09       -5.68     17.04 o 
  -4   5   9        4.58       -0.88     15.12 o 
  -3   5   9        0.58       -4.34     16.40 o 
  -2   5   9       19.18       -9.08     22.30 o 
  -1   5   9       97.70      117.79     27.19 o 
   0   5   9      234.99      220.57     31.47 o 
   1   5   9       31.38       19.30     23.62 o 
   2   5   9        0.53        4.69     23.81 o 
   3   5   9      199.08      189.80     29.66 o 
   4   5   9       13.44        4.78     24.61 o 
   5   5   9       21.79       49.42     26.26 o 
   6   5   9       37.08       46.80     25.70 o 
   7   5   9      177.44      174.32     28.53 o 
   8   5   9       57.82       82.74     28.22 o 
  -4   6   9        2.33        4.26     18.91 o 
  -3   6   9       94.44       90.17     23.79 o 
  -2   6   9       18.89       22.74     26.03 o 
  -1   6   9       16.12       35.84     27.93 o 
   0   6   9        8.35        6.51     27.12 o 
   1   6   9       35.02        8.77     31.58 o 
   2   6   9       25.47       -1.42     25.77 o 
 -17   0  10      291.62      263.92     51.10 o 
 -16   0  10      426.69      393.98     55.67 o 
 -15   0  10     1060.09      979.15     77.54 o 
 -14   0  10      261.90      186.15     41.53 o 
 -13   0  10      114.60      116.99     34.76 o 
 -12   0  10      222.98      155.37     30.06 o 
 -11   0  10      573.60      536.63     46.22 o 
 -10   0  10      553.20      557.07     44.80 o 
  -9   0  10      619.83      566.28     43.43 o 
  -8   0  10      630.44      558.67     41.59 o 
  -7   0  10      929.97      848.68     54.72 o 
  -6   0  10      862.00      765.80     47.38 o 
  -5   0  10      527.34      514.73     22.05 o 
  -4   0  10      446.42      426.52     19.74 o 
  -3   0  10        1.69       -8.43      8.54 o 
  -2   0  10      212.67      231.37     26.61 o 
  -1   0  10       20.58       11.55      9.36 o 
   0   0  10       92.97      105.42     11.32 o 
   1   0  10     1022.93      958.63     35.75 o 
   2   0  10     1163.33     1096.68     39.81 o 
   3   0  10      263.01      270.28     17.84 o 
   4   0  10     2730.41     2634.86    112.07 o 
   5   0  10     3858.02     3905.74    162.52 o 
   6   0  10      304.83      319.13     26.36 o 
   7   0  10     5614.12     5384.26    222.51 o 
   8   0  10      168.01      155.37     32.92 o 
   9   0  10       67.58       67.55     28.22 o 
  10   0  10      171.08      122.27     35.05 o 
  11   0  10      746.77      716.36     63.16 o 
  12   0  10      178.94      168.74     37.85 o 
  13   0  10       26.78       91.02     36.84 o 
  14   0  10        3.42       29.41     39.93 o 
 -17   1  10        7.64       39.23     76.29 o 
 -16   1  10      223.75      206.40     43.11 o 
 -15   1  10      155.44       73.01     29.66 o 
 -14   1  10       57.80       52.46     25.65 o 
 -13   1  10      338.56      357.82     45.04 o 
 -12   1  10       22.81      -10.11     23.74 o 
 -11   1  10      236.35      243.34     24.03 o 
 -10   1  10        5.98        9.91     15.63 o 
  -9   1  10       14.80       -0.40      9.60 o 
  -8   1  10       46.46       36.24      8.87 o 
  -7   1  10      266.88      257.09     12.72 o 
  -6   1  10      184.68      188.19     12.52 o 
  -5   1  10      385.79      356.35     16.38 o 
  -4   1  10      542.09      500.15     19.30 o 
  -3   1  10     1671.42     1524.33     40.77 o 
  -2   1  10     1144.83     1102.01     28.06 o 
  -1   1  10      900.50      897.65     24.06 o 
   0   1  10     1630.06     1614.93     39.29 o 
   1   1  10     1572.81     1546.52     37.97 o 
   2   1  10      497.83      492.54     16.88 o 
   3   1  10     2460.66     2432.37     69.93 o 
   4   1  10       94.28      100.96     14.52 o 
   5   1  10      212.96      206.93     18.09 o 
   6   1  10        8.24        8.51     13.88 o 
   7   1  10      168.80      178.61     21.81 o 
   8   1  10       84.40       81.58     17.56 o 
   9   1  10      342.79      370.14     25.53 o 
  10   1  10       38.36       30.55     17.84 o 
  11   1  10      570.50      575.18     40.35 o 
  12   1  10        4.24       28.56     25.06 o 
  13   1  10        4.26      -14.30     25.05 o 
  14   1  10      101.54       94.23     36.24 o 
 -16   2  10        0.50      -25.41     37.37 o 
 -15   2  10       15.84      -16.34     25.17 o 
 -14   2  10       53.28       10.30     25.17 o 
 -13   2  10       21.75       22.81     23.01 o 
 -12   2  10      325.60      289.20     28.60 o 
 -11   2  10      121.90      144.51     19.86 o 
 -10   2  10       23.90       27.43     15.11 o 
  -9   2  10      275.21      254.45     30.78 o 
  -8   2  10        4.96       19.58     10.73 o 
  -7   2  10       78.74       76.85     10.39 o 
  -6   2  10        9.59       -2.49      9.05 o 
  -5   2  10      300.71      290.75     15.25 o 
  -4   2  10       95.94       86.74     11.27 o 
  -3   2  10      215.76      225.06     16.33 o 
  -2   2  10        2.24       -3.90      9.16 o 
  -1   2  10     1068.89     1086.16     34.37 o 
   0   2  10      434.55      437.47     20.85 o 
   1   2  10      866.11      803.95     33.21 o 
   2   2  10       19.00        5.01     12.82 o 
   3   2  10       14.43       -1.08     14.88 o 
   4   2  10        3.85        5.84     17.18 o 
   5   2  10       52.51       59.53     16.89 o 
   6   2  10      218.07      227.19     21.09 o 
   7   2  10       38.32       35.12     17.62 o 
   8   2  10      140.05      144.23     22.08 o 
   9   2  10       13.39       50.49     18.95 o 
  10   2  10       58.20      119.86     21.45 o 
  11   2  10      191.02      179.49     24.47 o 
  12   2  10        1.23       38.14     24.62 o 
  13   2  10        5.53      -12.60     38.62 o 
 -14   3  10       17.58       17.84     21.92 o 
 -13   3  10       20.32        7.50     21.13 o 
 -12   3  10        0.38       -7.04     18.57 o 
 -11   3  10        1.54      -20.83     17.43 o 
 -10   3  10       37.29       50.10     18.00 o 
  -9   3  10      123.60      120.75     18.67 o 
  -8   3  10       59.22       43.27     12.67 o 
  -7   3  10       14.66       11.99     11.10 o 
  -6   3  10       11.13        6.08     10.42 o 
  -5   3  10      441.37      496.83     25.03 o 
  -4   3  10        1.40       -2.26      9.69 o 
  -3   3  10      109.67      118.85     13.14 o 
  -2   3  10      119.59      125.88     12.96 o 
  -1   3  10        1.90      -12.24     13.65 o 
   0   3  10      222.52      208.05     23.58 o 
   1   3  10       31.91       43.51     19.39 o 
   2   3  10        0.57       -0.83     18.80 o 
   3   3  10        1.38      -17.03     18.19 o 
   4   3  10       53.81       50.39     23.53 o 
   5   3  10       44.59       29.14     39.43 o 
   6   3  10      129.48      104.76     62.43 o 
   7   3  10       73.39       13.69     58.94 o 
   8   3  10       23.45       17.79     27.54 o 
   9   3  10       56.54       29.08     19.64 o 
  10   3  10       72.78       81.45     23.72 o 
  11   3  10       65.97      119.27     29.29 o 
  12   3  10       10.66       25.50     23.68 o 
 -12   4  10       90.64       75.27     23.35 o 
 -11   4  10      138.33      176.27     25.24 o 
 -10   4  10      129.43      170.17     23.62 o 
  -9   4  10      592.07      645.74     35.06 o 
  -8   4  10       26.85       35.53     13.75 o 
  -7   4  10        3.62        3.79     13.26 o 
  -6   4  10      225.03      240.32     16.50 o 
  -5   4  10        8.38        4.03     12.07 o 
  -4   4  10      479.51      471.76     24.09 o 
  -3   4  10       58.68       22.37     22.79 o 
  -2   4  10        1.70       -6.34     21.40 o 
  -1   4  10        0.92       16.61     21.92 o 
   0   4  10      289.21      272.75     29.72 o 
   1   4  10      379.15      426.65     33.84 o 
   2   4  10      384.60      429.01     34.27 o 
   3   4  10      295.13      340.93     32.09 o 
   4   4  10      212.56      291.15     30.10 o 
   5   4  10      365.80      407.98     34.42 o 
   6   4  10      408.31      409.60     34.51 o 
   7   4  10      157.66      165.86     27.17 o 
   8   4  10       56.47       47.85     25.69 o 
   9   4  10      135.33      106.05     48.09 o 
  10   4  10       14.94      -56.77     47.59 o 
  -9   5  10        0.17      -19.87     13.41 o 
  -8   5  10        0.84       -6.00     15.84 o 
  -7   5  10       31.52       16.91     14.96 o 
  -6   5  10      127.33       77.65     19.98 o 
  -5   5  10      161.32      154.34     20.90 o 
  -4   5  10      356.69      369.98     30.07 o 
  -3   5  10      118.50      132.56     29.87 o 
  -2   5  10      468.93      531.83     56.86 o 
  -1   5  10      352.82      451.80    133.42 o 
   0   5  10      393.00      472.38     59.18 o 
   1   5  10      468.93      473.70     50.92 o 
   2   5  10      318.53      379.06     46.73 o 
   3   5  10      134.71      161.30     27.98 o 
   4   5  10        5.04       26.64     36.78 o 
   5   5  10        9.62      -34.12     25.29 o 
   6   5  10        2.52       24.62     27.71 o 
 -16   1  11      137.93      111.77     32.77 o 
 -15   1  11       51.72       19.51     27.41 o 
 -14   1  11        9.30        8.67     24.20 o 
 -13   1  11       57.56       47.93     23.39 o 
 -12   1  11        2.76       -6.19     26.26 o 
 -11   1  11      280.17      299.93     26.86 o 
 -10   1  11       90.45       67.71     21.45 o 
  -9   1  11       11.14       14.77     23.14 o 
  -8   1  11      197.64      192.17     16.18 o 
  -7   1  11      201.59      207.20     13.84 o 
  -6   1  11      392.82      353.41     17.54 o 
  -5   1  11      300.57      303.36     15.61 o 
  -4   1  11      245.06      256.38     14.85 o 
  -3   1  11      681.03      665.17     23.80 o 
  -2   1  11       21.95       28.60     10.05 o 
  -1   1  11      921.40      945.68     28.48 o 
   0   1  11        5.19       12.89      8.00 o 
   1   1  11       19.27       16.37      8.16 o 
   2   1  11      263.11      295.55     14.57 o 
   3   1  11      487.86      488.87     26.47 o 
   4   1  11      178.65      199.78     18.27 o 
   5   1  11       87.84       93.00     21.88 o 
   6   1  11       31.46       33.86     15.81 o 
   7   1  11      203.41      238.91     20.83 o 
   8   1  11      306.67      338.72     45.86 o 
   9   1  11      437.44      491.10     30.90 o 
  10   1  11       66.38       72.43     21.99 o 
  11   1  11      309.62      351.79     41.68 o 
  12   1  11       39.67      107.29     29.76 o 
  13   1  11        3.04        7.32     27.04 o 
 -15   2  11       42.24       60.56     28.37 o 
 -14   2  11      181.84      112.13     28.83 o 
 -13   2  11       79.84      120.14     26.14 o 
 -12   2  11      619.30      651.59     40.27 o 
 -11   2  11      423.27      459.63     35.38 o 
 -10   2  11      379.91      397.62     20.66 o 
  -9   2  11      408.11      411.40     18.84 o 
  -8   2  11      185.33      204.25     14.26 o 
  -7   2  11        3.33       -0.74      9.82 o 
  -6   2  11        2.25        0.86     11.30 o 
  -5   2  11      285.45      301.11     16.53 o 
  -4   2  11      129.76      123.83     15.40 o 
  -3   2  11      435.98      408.00     19.34 o 
  -2   2  11       59.11       56.37     10.74 o 
  -1   2  11     1670.39     1704.86     50.72 o 
   0   2  11       12.80        3.23     13.33 o 
   1   2  11      247.02      228.40     18.09 o 
   2   2  11      175.42      193.64     39.84 o 
   3   2  11     1666.29     1623.73     60.34 o 
   4   2  11      853.63      909.04     48.22 o 
   5   2  11      775.06      768.67     43.34 o 
   6   2  11      472.86      509.12     49.37 o 
   7   2  11      282.37      335.71     27.26 o 
   8   2  11      209.11      248.16     35.89 o 
   9   2  11       76.60      104.47     22.79 o 
  10   2  11        3.04       -5.38     22.75 o 
  11   2  11       18.51       -2.97     23.58 o 
  12   2  11       64.12       66.48     23.87 o 
 -13   3  11        0.77        1.11     25.75 o 
 -12   3  11        6.16       14.34     19.86 o 
 -11   3  11        1.46       -5.42     19.46 o 
 -10   3  11      153.74      153.88     16.96 o 
  -9   3  11       10.23       15.51     13.46 o 
  -8   3  11      788.40      769.85     26.85 o 
  -7   3  11      805.92      778.85     26.91 o 
  -6   3  11      318.06      351.95     17.77 o 
  -5   3  11     1861.98     1824.63     66.76 o 
  -4   3  11      147.18      172.39     15.84 o 
  -3   3  11       13.59        1.30     11.48 o 
  -2   3  11      210.20      216.29     20.13 o 
  -1   3  11      837.66      775.98     35.10 o 
   0   3  11      461.49      491.59     45.75 o 
   1   3  11      223.91      279.24     27.75 o 
   2   3  11       33.22       24.66     20.04 o 
   3   3  11       76.86       86.20     22.04 o 
   4   3  11       18.67       25.81     25.28 o 
   5   3  11       43.81       68.78     22.77 o 
   6   3  11       11.62       21.32     23.23 o 
   7   3  11      189.74      176.41     23.38 o 
   8   3  11      310.64      332.78     29.18 o 
   9   3  11      160.89      171.60     25.94 o 
  10   3  11      290.41      288.38     30.26 o 
 -11   4  11      175.00      199.12     25.61 o 
 -10   4  11       22.89       14.18     14.55 o 
  -9   4  11      374.85      301.44     49.89 o 
  -8   4  11        9.41       -0.25     13.03 o 
  -7   4  11        6.00       -8.85     12.71 o 
  -6   4  11        1.88       -2.51     12.70 o 
  -5   4  11       36.85       31.78     14.70 o 
  -4   4  11        1.78      -24.30     16.20 o 
  -3   4  11        0.95       12.12     23.04 o 
  -2   4  11       37.40       46.28     23.70 o 
  -1   4  11       22.07        8.38     26.77 o 
   0   4  11       77.43       77.58     25.01 o 
   1   4  11        1.79      -10.03     22.84 o 
   2   4  11       81.38      114.39     34.49 o 
   3   4  11      213.99      237.47     29.58 o 
   4   4  11      210.72      261.23     31.25 o 
   5   4  11      113.94      126.21     34.97 o 
   6   4  11      151.36      156.77     28.55 o 
   7   4  11      176.20      165.15     28.81 o 
   8   4  11      156.34      215.35     29.85 o 
  -7   5  11        4.66        2.06     18.01 o 
  -6   5  11        1.29      -25.41     16.94 o 
  -5   5  11        0.37        5.56     20.76 o 
  -4   5  11        0.46      -15.09     23.10 o 
  -3   5  11        1.36       -5.55     34.19 o 
  -2   5  11        0.08       -0.78     26.27 o 
  -1   5  11       42.35       23.13     26.48 o 
   0   5  11        1.12       27.63     27.00 o 
   1   5  11       26.71       30.51     26.76 o 
   2   5  11       39.46       22.09     27.08 o 
   3   5  11       10.18        8.66     27.17 o 
   4   5  11       21.72       25.51     27.15 o 
 -15   0  12        3.29      -52.94     35.29 o 
 -14   0  12       16.42      -30.48     30.72 o 
 -13   0  12      299.05      217.22     39.75 o 
 -12   0  12      171.67      180.38     32.56 o 
 -11   0  12      163.38      136.59     30.36 o 
 -10   0  12       53.17       72.01     25.25 o 
  -9   0  12       84.32       94.77     27.33 o 
  -8   0  12      148.61      144.91     26.44 o 
  -7   0  12      164.53      134.10     24.84 o 
  -6   0  12      165.42       96.43     22.58 o 
  -5   0  12      178.95      150.02     24.06 o 
  -3   0  12     1146.21     1017.03     47.78 o 
  -2   0  12      887.04      814.96     37.82 o 
  -1   0  12      554.84      565.82     26.21 o 
   0   0  12      712.36      719.07     31.12 o 
   1   0  12     1333.79     1373.49     49.32 o 
   2   0  12      348.80      368.47     21.52 o 
   3   0  12     1564.82     1585.53     72.16 o 
   4   0  12      130.87      162.60     22.94 o 
   5   0  12        5.17        8.37     17.56 o 
   6   0  12      283.08      316.57     29.07 o 
   7   0  12        3.61      -20.32     26.32 o 
   8   0  12       34.26       10.99     32.50 o 
   9   0  12      121.49       57.57     36.12 o 
  10   0  12       57.65       60.78     33.03 o 
  11   0  12      207.74      167.07     39.57 o 
 -15   1  12        5.66       18.21     27.31 o 
 -14   1  12        7.70      -32.37     24.96 o 
 -13   1  12       30.26        6.88     22.57 o 
 -12   1  12       40.82       21.59     21.95 o 
 -11   1  12       70.54       93.90     20.77 o 
 -10   1  12       11.58       29.48     26.23 o 
  -9   1  12      294.67      283.57     23.22 o 
  -8   1  12      379.50      357.10     25.55 o 
  -7   1  12      550.00      479.76     28.40 o 
  -6   1  12      402.64      379.78     21.49 o 
  -5   1  12      367.66      376.66     18.38 o 
  -4   1  12      556.09      490.20     23.66 o 
  -3   1  12      163.19      183.97     13.78 o 
  -2   1  12      336.03      319.09     17.29 o 
  -1   1  12      333.39      350.13     17.48 o 
   0   1  12        9.65       -6.48      9.35 o 
   1   1  12      397.73      366.06     19.04 o 
   2   1  12        0.30        6.19     10.49 o 
   3   1  12      168.21      193.41     18.59 o 
   4   1  12       27.99       13.87     15.46 o 
   5   1  12       63.68       88.92     17.97 o 
   6   1  12       19.79       12.31     16.94 o 
   7   1  12      737.23      715.18     45.93 o 
   8   1  12      115.31      139.27     21.23 o 
   9   1  12      109.11      158.47     23.19 o 
  10   1  12      159.13      189.08     30.11 o 
  11   1  12       86.39       91.05     31.40 o 
 -14   2  12        2.41      -20.66     25.59 o 
 -13   2  12       13.84      -16.90     24.60 o 
 -12   2  12        1.70        2.87     22.39 o 
 -11   2  12       15.75       54.93     20.99 o 
 -10   2  12       21.03       25.59     19.59 o 
  -9   2  12        2.32        0.17     13.14 o 
  -8   2  12        0.05      -15.45     10.30 o 
  -7   2  12       45.67       33.03     12.12 o 
  -6   2  12        7.61       14.49     12.09 o 
  -5   2  12       90.92       94.62     13.15 o 
  -4   2  12      126.51      112.63     13.01 o 
  -3   2  12      334.06      311.80     17.31 o 
  -2   2  12       16.66       10.39     11.42 o 
  -1   2  12      368.13      376.99     23.22 o 
   0   2  12       61.19       39.83     14.92 o 
   1   2  12       65.19       51.67     18.76 o 
   2   2  12       95.93      103.60     22.25 o 
   3   2  12      288.65      332.55     28.95 o 
   4   2  12       16.34       27.66     19.78 o 
   5   2  12        1.49        3.36     17.76 o 
   6   2  12       58.76       77.93     20.36 o 
   7   2  12       49.24       45.88     20.45 o 
   8   2  12       98.97      102.75     22.65 o 
   9   2  12        3.23       19.64     22.05 o 
  10   2  12       29.50       24.71     29.15 o 
 -12   3  12       16.66        7.36     36.33 o 
 -11   3  12        1.72       -1.65     14.60 o 
 -10   3  12        4.87       26.39     14.02 o 
  -9   3  12      162.62      184.65     16.32 o 
  -8   3  12       13.17       30.63     13.14 o 
  -7   3  12       31.44       20.85     12.40 o 
  -6   3  12      107.95      132.24     15.87 o 
  -5   3  12       50.50       45.80     14.23 o 
  -4   3  12      107.87      111.51     14.74 o 
  -3   3  12      150.11      152.03     19.38 o 
  -2   3  12       33.83       34.60     16.84 o 
  -1   3  12      106.96       86.98     18.44 o 
   0   3  12        1.88        2.96     20.83 o 
   1   3  12        4.13       19.32     20.79 o 
   2   3  12       93.81       84.19     23.50 o 
   3   3  12       54.64       38.54     21.97 o 
   4   3  12       26.01       48.72     22.65 o 
   5   3  12       60.94       52.64     24.20 o 
   6   3  12        1.93      -35.49     23.66 o 
   7   3  12       56.64       77.87     27.52 o 
   8   3  12       24.99       -9.02     26.95 o 
   9   3  12      102.92      126.25     27.39 o 
  -9   4  12       42.31       31.09     14.72 o 
  -8   4  12        1.80       -4.65     13.80 o 
  -7   4  12      123.64      110.19     15.56 o 
  -6   4  12        0.61        6.83     17.87 o 
  -5   4  12      110.51      115.54     20.54 o 
  -4   4  12      193.84      195.47     23.69 o 
  -3   4  12       42.65       21.31     23.99 o 
  -2   4  12      154.12      157.17     28.24 o 
  -1   4  12      338.51      367.07     35.11 o 
   0   4  12      284.20      377.77     35.40 o 
   1   4  12      171.38      215.96     30.72 o 
   2   4  12      131.36      196.21     30.13 o 
   3   4  12       90.51      104.29     27.91 o 
   4   4  12       33.62       32.93     24.91 o 
   5   4  12      105.33      103.63     29.32 o 
   6   4  12       13.22       -8.97     26.84 o 
 -13   1  13       33.83       47.70     25.90 o 
 -12   1  13      138.37      122.22     24.34 o 
 -11   1  13       23.90       46.19     20.52 o 
 -10   1  13      209.82      219.55     30.95 o 
  -9   1  13       82.24       90.62     19.45 o 
  -8   1  13       60.36       80.85     18.66 o 
  -7   1  13       36.40       17.99     15.58 o 
  -6   1  13        2.38        6.99     14.81 o 
  -5   1  13       63.14       50.66     13.46 o 
  -4   1  13      148.29      152.21     15.94 o 
  -3   1  13       34.41       32.94     12.02 o 
  -2   1  13      177.92      168.99     14.94 o 
  -1   1  13       31.54       22.39     12.10 o 
   0   1  13       28.13       25.08     14.79 o 
   1   1  13      164.39      138.83     17.37 o 
   2   1  13       51.52       44.97     15.24 o 
   3   1  13      182.90      192.71     24.70 o 
   4   1  13       12.55       12.05     17.12 o 
   5   1  13      283.15      301.84     23.95 o 
   6   1  13      181.87      210.68     38.58 o 
   7   1  13       67.63       94.27     21.98 o 
   8   1  13       38.07       55.35     38.76 o 
   9   1  13       38.65       28.95     26.13 o 
  10   1  13       77.58      134.78     28.72 o 
 -12   2  13        0.87        3.66     23.83 o 
 -11   2  13       13.33       -3.94     21.55 o 
 -10   2  13        0.78       19.16     26.74 o 
  -9   2  13        4.34        1.08     19.12 o 
  -8   2  13       52.35       52.37     16.23 o 
  -7   2  13      188.27      178.07     16.46 o 
  -6   2  13       53.73       60.46     13.31 o 
  -5   2  13      327.34      316.45     18.58 o 
  -4   2  13      180.48      198.58     15.71 o 
  -3   2  13      213.32      224.66     16.57 o 
  -2   2  13      253.42      342.54     37.91 o 
  -1   2  13      311.80      360.09     24.33 o 
   0   2  13      440.75      456.64     27.14 o 
   1   2  13      338.16      373.98     25.04 o 
   2   2  13      754.99      788.67     45.56 o 
   3   2  13       50.87       43.88     21.80 o 
   4   2  13       16.53       14.82     21.43 o 
   5   2  13       22.59       14.16     26.50 o 
   6   2  13       28.39       55.49     25.82 o 
   7   2  13       21.69       30.92     26.75 o 
   8   2  13       44.27       48.57     23.10 o 
   9   2  13       23.36       77.95     33.85 o 
 -10   3  13       50.76       47.00     20.17 o 
  -9   3  13      282.17      308.39     19.29 o 
  -8   3  13       30.90       35.81     15.67 o 
  -7   3  13      133.40      162.13     18.43 o 
  -6   3  13      308.14      317.71     20.49 o 
  -5   3  13        6.68        4.46     17.36 o 
  -4   3  13       16.34       19.59     18.06 o 
  -3   3  13       66.34       74.89     19.52 o 
  -2   3  13       73.19       77.47     18.65 o 
  -1   3  13       19.09       20.55     17.50 o 
   0   3  13       10.28        1.31     22.45 o 
   1   3  13       90.40       64.46     32.29 o 
   2   3  13       22.03       34.69     23.22 o 
   3   3  13      126.41      165.93     27.50 o 
   4   3  13      491.15      521.76     40.58 o 
   5   3  13       85.27      114.09     30.66 o 
   6   3  13      491.29      516.37     59.83 o 
   7   3  13      224.56      276.66     46.46 o 
  -7   4  13       11.96        6.52     19.76 o 
  -6   4  13        3.60       -8.09     19.76 o 
  -5   4  13       81.36       75.45     21.57 o 
  -4   4  13        8.57       13.38     19.63 o 
  -3   4  13      190.00      181.16     30.17 o 
  -2   4  13      128.75      143.67     28.75 o 
  -1   4  13       27.42       17.02     25.51 o 
   0   4  13      124.29      132.31     29.33 o 
   1   4  13       21.38        5.71     25.02 o 
   2   4  13      137.59      184.84     47.18 o 
   3   4  13       98.38       63.67     27.76 o 
 -12   0  14        1.05      -23.11     29.83 o 
 -11   0  14       61.21       26.68     30.42 o 
 -10   0  14       21.57      -17.88     26.80 o 
  -9   0  14       29.07       47.65     25.01 o 
  -8   0  14      342.34      310.92     36.06 o 
  -7   0  14      161.24      169.15     30.84 o 
  -6   0  14      741.29      592.30     48.60 o 
  -5   0  14      613.68      532.35     44.20 o 
  -4   0  14      108.45      128.81     29.77 o 
  -3   0  14        5.78       39.51     26.38 o 
  -2   0  14      539.05      632.59     51.33 o 
  -1   0  14      114.20      136.12     27.81 o 
   0   0  14      499.29      531.96     34.41 o 
   1   0  14        5.37       20.80     25.31 o 
   2   0  14       90.03      111.20     22.62 o 
   3   0  14        7.15        3.40     19.66 o 
   4   0  14       57.61       74.00     23.62 o 
   5   0  14      163.15      131.15     26.77 o 
   6   0  14      156.28      205.82     28.98 o 
   7   0  14       25.96       22.04     31.91 o 
   8   0  14       16.81       20.50     34.04 o 
 -11   1  14       31.92       47.04     22.29 o 
 -10   1  14      165.55      140.75     23.09 o 
  -9   1  14      164.82      171.69     22.32 o 
  -8   1  14       42.90       62.24     19.49 o 
  -7   1  14       11.43       14.11     16.83 o 
  -6   1  14      113.52      102.06     19.32 o 
  -5   1  14       16.67       22.02     17.54 o 
  -4   1  14        0.71      -22.33     16.17 o 
  -3   1  14       64.89       33.41     14.28 o 
  -2   1  14       83.72       69.60     14.90 o 
  -1   1  14      140.81      116.57     18.99 o 
   0   1  14        8.07        7.58     15.56 o 
   1   1  14       46.42       67.35     16.96 o 
   2   1  14      358.39      356.34     24.11 o 
   3   1  14      158.12      185.66     25.70 o 
   4   1  14      164.31      205.45     27.65 o 
   5   1  14       80.95       91.02     24.54 o 
   6   1  14      170.83      196.51     25.02 o 
   7   1  14      101.51      133.51     24.36 o 
 -10   2  14       51.37       45.68     22.57 o 
  -9   2  14        3.92       -5.40     18.96 o 
  -8   2  14        0.41        5.00     18.52 o 
  -7   2  14       21.93       -9.31     18.71 o 
  -6   2  14        1.74      -11.68     15.37 o 
  -5   2  14       40.15       30.25     13.96 o 
  -4   2  14       24.39       27.32     12.95 o 
  -3   2  14        7.94       27.18     16.83 o 
  -2   2  14      125.41       91.77     19.15 o 
  -1   2  14      115.53      118.67     19.74 o 
   0   2  14       12.05        0.78     16.81 o 
   1   2  14        7.18       13.15     16.26 o 
   2   2  14        5.72       15.57     21.98 o 
   3   2  14        1.60       18.30     36.72 o 
   4   2  14       34.45       24.29     30.54 o 
   5   2  14       25.58       30.22     26.14 o 
   6   2  14        1.29      -36.17     24.11 o 
  -8   3  14        1.20       10.15     18.90 o 
  -7   3  14       90.69      100.74     17.69 o 
  -6   3  14       17.45       10.02     19.20 o 
  -5   3  14       36.23       36.60     19.36 o 
  -4   3  14        0.12       -8.82     18.56 o 
  -3   3  14       29.71       26.40     21.88 o 
  -2   3  14       53.71       49.22     19.38 o 
  -1   3  14       17.77        3.53     24.45 o 
   0   3  14        6.16       -0.30     23.67 o 
   1   3  14       32.55       33.61     25.03 o 
   2   3  14       14.84       45.67     24.43 o 
   3   3  14       11.75        7.13     24.75 o 
   4   3  14        3.11       -9.85     24.76 o 
  -9   1  15        8.96      -12.84     20.27 o 
  -8   1  15       37.09       23.82     18.82 o 
  -7   1  15        8.83       -4.93     19.14 o 
  -6   1  15        0.07      -16.76     18.25 o 
  -5   1  15        0.38      -25.86     17.24 o 
  -4   1  15       97.75       92.29     23.62 o 
  -3   1  15       41.51       16.30     19.73 o 
  -2   1  15       93.54       73.56     29.35 o 
  -1   1  15      126.94      123.62     23.57 o 
   0   1  15      122.56      129.21     24.41 o 
   1   1  15        8.77       -7.11     17.47 o 
   2   1  15       16.54       38.00     23.36 o 
   3   1  15       76.41       85.93     36.30 o 
   4   1  15       72.75       90.38     26.22 o 
   5   1  15       42.07       32.86     34.40 o 
  -7   2  15       42.82       55.47     21.81 o 
  -6   2  15      142.02      204.66     25.25 o 
  -5   2  15       71.65      130.18     34.82 o 
  -4   2  15      278.33      282.87     29.88 o 
  -3   2  15        4.83      -10.87     22.06 o 
  -2   2  15       40.70       40.84     18.37 o 
  -1   2  15       28.75       21.21     18.04 o 
   0   2  15       11.11       10.71     18.14 o 
   1   2  15        1.33       -7.82     22.52 o 
   2   2  15        5.04       25.00     23.95 o 
   3   2  15       87.32       88.68     26.04 o 
  -6   0  16       92.92      106.53     32.44 o 
  -5   0  16        6.98       41.17     30.18 o 
  -4   0  16       33.77       24.89     28.10 o 
  -3   0  16       57.47       48.19     30.48 o 
  -4   1  16       42.02       64.58     30.30 o 
  -3   1  16       96.56      162.32     36.96 o 
  -2   1  16      154.76      168.74     35.53 o 
  -1   1  16       32.46       80.27     31.91 o 
                                                 
